# Supplementary material for: First genomic analysis of a Clostridium perfringens strain carrying both the cpe and netB genes and the proposal of an amended toxin-based typing scheme
Source: Front Microbiol. 2025 May 19;16:1580271. doi: 10.3389/fmicb.2025.1580271 (PMC12128607; doi:10.3389/fmicb.2025.1580271)
Supplement: Supplementary file 1 [file Table_1.xlsx]

## Sheet: Sup.Table1
Supplementary Table 1. Clostridium perfringens strains used in the present study.
Strain	Assembly accession number	Country	Source		Associated disease	Collection year	BAPS groups		Toxinotype	Virulence-related genes (the number of strains that carried the gene is shown below the name of each gene.)
										plc/cpa	cpb	etx	iapa	ibpa	iapb	ibpb	cpe	netB	netE	netF	netG	pfoA	cpb2	nanH	nanI	nanJ	nanK	nagH	nagI	nagJ	nagK	cpd	colA	tpeL	lam	ccp/cloSI	becA	becB	dlpA	ldpA	ldpB	ldpC	edpA	edpB	ilpA	ilpB	alv
							Main	Sub		553	29	41	6	6	2	2	114	46	29	28	14	449	249	547	464	481	550	498	478	484	436	3	553	40	11	547	2	1	0	1	4	11	9	0	1	1	47
CP280	AP028647-AP028653	Japan	Cattle	Small intestine contents	Sudden death	2022	1	2	untypable	1	0	0	0	0	0	0	1	1	0	0	0	1	1	1	1	1	1	1	1	1	1	0	1	0	0	1	0	0	0	0	0	0	0	0	0	0	0
13	GCF_000009685.1	−	Human	−	Gas gangrene	1939	2		A	1	0	0	0	0	0	0	0	0	0	0	0	1	0	0	1	1	1	1	1	1	1	0	1	0	0	1	0	0	0	0	0	0	0	0	0	0	0
ATCC 13124	GCF_000013285.1	−	Human	−	Gas gangrene	1941	1	5	A	1	0	0	0	0	0	0	0	0	0	0	0	1	0	1	1	1	1	1	1	1	1	0	1	0	0	1	0	0	0	0	0	0	0	0	0	0	0
SM101	GCF_000013845.2	Australia	−	−	Food poisoning	1953	3		F	1	0	0	0	0	0	0	1	0	0	0	0	0	0	1	0	0	1	0	0	0	0	0	1	0	0	1	0	0	0	0	0	0	0	0	0	0	0
JGS1495	GCF_000171135.1	−	−	−	Gastrointestinal diseases	−	4		C	1	1	0	0	0	0	0	0	0	0	0	0	1	1	1	1	1	1	1	1	1	0	0	1	1	0	1	0	0	0	0	0	0	0	0	0	0	0
ATCC 3626	GCF_000171155.1	USA	Lamb	Intestinal contents	−	2019	1	1	B	1	1	1	0	0	0	0	0	0	0	0	0	1	1	1	1	1	1	1	1	1	1	0	1	1	1	1	0	0	0	0	0	0	0	0	0	0	0
JGS1987	GCF_000171175.1	−	Cattle	−	Enteritis	2007	4		E	1	0	0	0	0	1	1	0	0	0	0	0	1	1	1	1	1	1	1	1	1	1	0	1	0	1	1	0	0	0	0	0	0	0	0	0	0	0
F4969	GCF_000171195.1	Australia	Human	−	Diarrhea	1995	2		F	1	0	0	0	0	0	0	1	0	0	0	0	1	0	1	1	1	1	1	1	1	1	0	1	0	0	1	0	0	0	0	0	0	0	0	0	0	0
JGS1721	GCF_000172455.1	−	Sheep	−	Enterotoxaemia	2008	5		D	1	0	1	0	0	0	0	0	0	0	0	0	1	0	1	1	1	1	1	1	1	1	0	1	0	0	1	0	0	0	0	0	0	0	0	0	0	0
WAL-14572	GCF_000243175.1	−	Human	−	Healthy	−	5		A	1	0	0	0	0	0	0	0	0	0	0	0	1	1	1	1	1	1	1	1	1	1	0	1	0	0	1	0	0	0	0	0	0	0	0	0	0	0
F262	GCF_000255475.1	−	Cattle	−	Gastrointestinal diseases	2011	5		A	1	0	0	0	0	0	0	0	0	0	0	0	1	1	1	1	1	1	1	1	1	1	0	1	0	0	1	0	0	0	0	0	0	0	0	0	0	0
JJC	GCF_000512415.1	Malaysia	Environment	Landfill leachate sludge	−	−	6		A	1	0	0	0	0	0	0	0	0	0	0	0	0	1	1	1	1	1	1	1	1	1	0	1	0	0	1	0	0	0	0	0	0	0	0	0	0	0
1207_CPER	GCF_001052445.1	USA	Human	−	−	−	2		A	1	0	0	0	0	0	0	0	0	0	0	0	1	0	1	1	1	1	1	1	1	1	0	1	0	0	1	0	0	0	0	0	0	0	0	0	0	0
FORC_003	GCF_001304735.1	South Korea	Environment	Aquarium water	−	2014	4		A	1	0	0	0	0	0	0	0	0	0	0	0	1	1	1	1	1	1	1	1	1	1	0	1	0	0	1	0	0	0	0	0	0	0	0	0	0	0
2789STDY5608889	GCF_001406415.1	UK	Human	Feces	Healthy	2013	5		A	1	0	0	0	0	0	0	0	0	0	0	0	1	1	1	1	1	1	1	1	1	1	0	1	0	0	1	0	0	0	0	0	0	0	0	0	0	0
CP4	GCF_001414595.1	Canada	Chicken	Intestinal mucosa	Necrotic enteritis	2001	1	8	G	1	0	0	0	0	0	0	0	1	0	0	0	1	1	1	1	1	1	1	1	1	1	0	1	1	0	1	0	0	0	0	0	0	0	0	0	0	0
MJR7757A	GCF_001546355.1	−	Human	Vagina	−	−	8		A	1	0	0	0	0	0	0	0	0	0	0	0	0	0	1	1	1	1	1	1	1	1	0	1	0	0	1	0	0	0	0	0	0	0	0	0	0	1
JP55	GCF_001579765.1	Canada	Horse	−	Necrotic enteritis	2007	1	6	F	1	0	0	0	0	0	0	1	0	1	1	0	1	1	1	1	1	1	1	1	1	0	0	1	0	0	1	0	0	0	0	0	0	0	0	0	0	0
JP838	GCF_001579785.1	USA	Dog	−	Hemorrhagic gastroenteritis	2009	7		F	1	0	0	0	0	0	0	1	0	1	1	0	1	1	1	1	1	1	1	1	1	1	0	1	0	0	1	0	0	0	0	0	0	0	0	0	0	1
FORC_025	GCF_001854085.1	South Korea	Human	Stool	Food poisoning	2015	2		A	1	0	0	0	0	0	0	0	0	0	0	0	1	0	1	1	1	1	1	1	1	1	0	1	0	0	1	0	0	0	0	0	0	0	0	0	0	0
JFP718	GCF_001949205.1	Canada	Dog	−	Hemorrhagic gastroenteritis	2011	7		F	1	0	0	0	0	0	0	1	0	1	1	1	1	1	1	1	1	1	1	1	1	1	0	1	0	0	1	0	0	0	0	0	0	0	0	0	0	1
JFP774	GCF_001949215.1	Canada	Dog	−	Hemorrhagic gastroenteritis	2011	7		F	1	0	0	0	0	0	0	1	0	0	0	0	1	1	1	1	1	1	1	1	1	1	0	1	0	0	1	0	0	0	0	0	0	0	0	0	0	1
JFP728	GCF_001949235.1	Canada	Horse	−	Necrotic enteritis	2011	7		F	1	0	0	0	0	0	0	1	0	0	0	0	1	1	1	1	1	1	1	1	1	1	0	1	0	0	1	0	0	0	0	0	0	0	0	0	0	1
JFP727	GCF_001949245.1	Canada	Horse	−	Necrotic enteritis	2011	7		F	1	0	0	0	0	0	0	1	0	1	1	0	1	1	1	1	1	1	1	1	1	1	0	1	0	0	1	0	0	0	0	0	0	0	0	0	0	1
JFP795	GCF_001949295.1	Canada	Dog	−	Hemorrhagic gastroenteritis	2011	7		F	1	0	0	0	0	0	0	1	0	1	1	0	1	1	1	1	1	1	1	1	1	1	0	1	0	0	1	0	0	0	0	0	0	0	0	0	0	1
JFP801	GCF_001949305.1	USA	Horse	−	Necrotic enteritis	2002	7		F	1	0	0	0	0	0	0	1	0	1	1	0	1	1	1	1	1	1	1	1	1	1	0	1	0	0	1	0	0	0	0	0	0	0	0	0	0	1
JFP804	GCF_001949315.1	USA	Horse	−	Necrotic enteritis	2010	7		F	1	0	0	0	0	0	0	1	0	1	0	1	1	1	1	1	1	1	1	1	1	1	0	1	0	0	1	0	0	0	0	0	0	0	0	0	0	1
JFP796	GCF_001949325.1	Canada	Dog	−	Hemorrhagic gastroenteritis	2011	7		A	1	0	0	0	0	0	0	0	0	1	1	1	1	1	1	1	1	1	1	1	1	1	0	1	0	0	1	0	0	0	0	0	0	0	0	0	0	1
JFP771	GCF_001949375.1	Canada	Dog	−	Hemorrhagic gastroenteritis	2011	1	6	F	1	0	0	0	0	0	0	1	0	0	0	0	1	1	1	1	1	1	1	1	1	0	0	1	0	0	1	0	0	0	0	0	0	0	0	0	0	0
JFP810	GCF_001949385.1	Canada	Dog	−	Hemorrhagic gastroenteritis	2012	7		F	1	0	0	0	0	0	0	1	0	1	1	0	1	1	1	1	1	1	1	1	1	1	0	1	0	0	1	0	0	0	0	0	0	0	0	0	0	1
JFP826	GCF_001949395.1	USA	Dog	−	Hemorrhagic gastroenteritis	2012	7		F	1	0	0	0	0	0	0	1	0	1	1	1	1	1	1	1	1	1	1	1	1	1	0	1	0	0	1	0	0	0	0	0	0	0	0	0	0	1
JFP828	GCF_001949405.1	USA	Horse	−	Necrotic enteritis	2011	7		F	1	0	0	0	0	0	0	1	0	1	1	0	1	1	1	1	1	1	1	1	1	1	0	1	0	0	1	0	0	0	0	0	0	0	0	0	0	1
JFP829	GCF_001949455.1	USA	Horse	−	Necrotic enteritis	2010	7		F	1	0	0	0	0	0	0	1	0	0	0	1	1	1	1	1	1	1	1	1	1	1	0	1	0	0	1	0	0	0	0	0	0	0	0	0	0	1
JFP833	GCF_001949465.1	USA	Horse	−	Necrotic enteritis	−	1	6	A	1	0	0	0	0	0	0	0	0	1	1	0	1	0	1	1	0	1	1	1	1	0	0	1	0	0	1	0	0	0	0	0	0	0	0	0	0	0
JFP834	GCF_001949485.1	USA	Horse	−	Necrotic enteritis	2002	1	6	F	1	0	0	0	0	0	0	1	0	1	1	0	1	1	1	1	1	1	1	1	1	0	0	1	0	0	1	0	0	0	0	0	0	0	0	0	0	0
JFP836	GCF_001949515.1	USA	Dog	−	Hemorrhagic gastroenteritis	2008	7		F	1	0	0	0	0	0	0	1	0	1	1	0	1	1	1	1	1	1	1	1	1	1	0	1	0	0	1	0	0	0	0	0	0	0	0	0	0	1
JFP914	GCF_001949535.1	Switzerland	Dog	−	Hemorrhagic gastroenteritis	2009	7		F	1	0	0	0	0	0	0	1	0	1	1	1	1	1	1	1	1	1	1	1	1	1	0	1	0	0	1	0	0	0	0	0	0	0	0	0	0	1
JFP916	GCF_001949545.1	Switzerland	Dog	−	Hemorrhagic gastroenteritis	2009	7		F	1	0	0	0	0	0	0	1	0	1	1	1	1	1	1	1	1	1	1	1	1	1	0	1	0	0	1	0	0	0	0	0	0	0	0	0	0	1
JFP922	GCF_001949595.1	USA	Dog	−	Hemorrhagic gastroenteritis	2006	7		F	1	0	0	0	0	0	0	1	0	1	1	1	1	1	1	1	1	1	1	1	1	1	0	1	0	0	1	0	0	0	0	0	0	0	0	0	0	1
JFP923	GCF_001949615.1	USA	Dog	−	Hemorrhagic gastroenteritis	2006	7		F	1	0	0	0	0	0	0	1	0	1	1	1	1	1	1	1	1	1	1	1	1	1	0	1	0	0	1	0	0	0	0	0	0	0	0	0	0	1
JFP941	GCF_001949625.1	Canada	Dog	−	Hemorrhagic gastroenteritis	2013	7		F	1	0	0	0	0	0	0	1	0	1	1	0	1	1	1	1	1	1	1	1	1	1	0	1	0	0	1	0	0	0	0	0	0	0	0	0	0	1
JFP961	GCF_001949635.1	Canada	Dog	−	Hemorrhagic gastroenteritis	2013	7		F	1	0	0	0	0	0	0	1	0	1	1	0	1	1	1	1	1	1	1	1	1	1	0	1	0	0	1	0	0	0	0	0	0	0	0	0	0	1
JFP978	GCF_001949695.1	USA	Horse	−	Necrotic enteritis	2011	1	6	F	1	0	0	0	0	0	0	1	0	1	1	0	1	1	1	1	1	1	1	1	1	0	0	1	0	0	1	0	0	0	0	0	0	0	0	0	0	0
JFP980	GCF_001949715.1	USA	Horse	−	Necrotic enteritis	2006	7		F	1	0	0	0	0	0	0	1	0	1	1	1	1	1	1	1	1	1	1	1	1	1	0	1	0	0	1	0	0	0	0	0	0	0	0	0	0	1
JFP981	GCF_001949725.1	USA	Horse	−	Necrotic enteritis	2004	1	6	A	1	0	0	0	0	0	0	0	0	1	1	0	1	1	1	1	1	1	1	1	1	0	0	1	0	0	1	0	0	0	0	0	0	0	0	0	0	0
JFP982	GCF_001949735.1	USA	Horse	−	Necrotic enteritis	2001	7		F	1	0	0	0	0	0	0	1	0	1	1	1	1	1	1	1	1	1	1	1	1	1	0	1	0	0	1	0	0	0	0	0	0	0	0	0	0	1
JFP983	GCF_001949775.1	USA	Horse	−	Necrotic enteritis	2004	7		F	1	0	0	0	0	0	0	1	0	1	1	1	1	1	1	1	1	1	1	1	1	1	0	1	0	0	1	0	0	0	0	0	0	0	0	0	0	1
JFP992	GCF_001949795.1	USA	Horse	−	Necrotic enteritis	2008	7		F	1	0	0	0	0	0	0	1	0	1	1	1	1	1	1	1	1	1	1	1	1	1	0	1	0	0	1	0	0	0	0	0	0	0	0	0	0	1
JFP986	GCF_001949805.1	USA	Horse	−	Necrotic enteritis	2011	7		F	1	0	0	0	0	0	0	1	0	1	1	1	1	1	1	1	1	1	1	1	1	1	0	1	0	0	1	0	0	0	0	0	0	0	0	0	0	1
Del1	GCF_002012325.1	USA	Chicken	Intestine	Necrotic enteritis	2009	1	8	G	1	0	0	0	0	0	0	0	1	0	0	0	1	1	1	1	1	1	1	1	1	1	0	1	0	0	1	0	0	0	0	0	0	0	0	0	0	0
CP15	GCF_002018235.1	USA	Chicken	Intestine	Sick	2009	4		A	1	0	0	0	0	0	0	0	0	0	0	0	1	0	1	1	1	1	1	1	1	1	0	1	0	0	1	0	0	0	0	0	0	0	0	0	0	0
An185	GCF_002160285.1	Czech Republic	Chicken	Caecum	Healthy	2016	5		A	1	0	0	0	0	0	0	0	0	0	0	0	1	0	1	1	1	1	1	1	1	0	0	1	0	0	1	0	0	0	0	0	0	0	0	0	0	0
An68	GCF_002161405.1	Czech Republic	Chicken	Caecum	Healthy	2016	5		A	1	0	0	0	0	0	0	0	0	0	0	0	1	0	1	1	1	1	1	1	1	0	0	1	0	0	1	0	0	0	0	0	0	0	0	0	0	0
LLY_N11	GCF_002312985.1	USA	Chicken	−	−	2016	1	5	A	1	0	0	0	0	0	0	0	0	0	0	0	1	1	1	1	1	1	1	1	1	1	0	1	0	0	1	0	0	0	0	0	0	0	0	0	0	0
BzA	GCF_003075475.1	Russia	Bison priscus (Frozen mummy)	Intestinal tract	Gastrointestinal diseases	2016	5		A	1	0	0	0	0	0	0	0	0	0	0	0	1	0	1	1	1	1	1	1	1	1	0	1	0	0	1	0	0	0	0	0	0	0	0	0	0	0
UDE 95-1372	GCF_003181355.1	USA	Chicken	Instestinal mucosa	Necrotic enteritis	1995	1	8	G	1	0	0	0	0	0	0	0	1	0	0	0	1	1	1	1	1	1	1	1	1	1	0	1	0	0	1	0	0	0	0	0	0	0	0	0	0	0
WER-NE36	GCF_003181395.1	Australia	Chicken	Instestinal mucosa	Necrotic enteritis	2010	4		G	1	0	0	0	0	0	0	0	1	0	0	0	1	1	1	1	1	1	1	1	1	1	0	1	0	0	1	0	0	0	0	1	0	0	0	0	0	0
TAM-NE46	GCF_003181405.1	Australia	Chicken	Instestinal mucosa	Necrotic enteritis	2013	1	8	G	1	0	0	0	0	0	0	0	1	0	0	0	1	1	1	1	1	1	1	1	1	1	0	1	1	0	1	0	0	0	0	0	0	0	0	0	0	0
TAM-NE42	GCF_003181415.1	Australia	Chicken	Instestinal mucosa	Necrotic enteritis	2012	1	5	A	1	0	0	0	0	0	0	0	0	0	0	0	1	1	1	1	1	1	1	1	1	1	0	1	0	0	1	0	0	0	0	0	0	0	0	0	0	0
TAM-NE43	GCF_003181455.1	Australia	Chicken	Instestinal mucosa	Necrotic enteritis	2012	5		A	1	0	0	0	0	0	0	0	0	0	0	0	1	0	1	1	1	1	1	1	1	1	0	1	0	0	1	0	0	0	0	0	0	0	0	0	0	0
TAM-NE40	GCF_003181475.1	Australia	Chicken	Instestinal mucosa	Necrotic enteritis	2012	1	8	G	1	0	0	0	0	0	0	0	1	0	0	0	1	1	1	1	1	1	1	1	1	1	0	1	1	0	1	0	0	0	0	0	0	0	0	0	0	0
SOM-NE35	GCF_003181495.1	Australia	Chicken	Instestinal mucosa	Necrotic enteritis	2007	4		G	1	0	0	0	0	0	0	0	1	0	0	0	1	1	1	1	1	1	1	1	1	1	0	1	0	0	1	0	0	0	0	0	0	0	0	0	0	0
TAM-NE38	GCF_003181505.1	Australia	Chicken	Instestinal mucosa	Necrotic enteritis	2011	1	8	G	1	0	0	0	0	0	0	0	1	0	0	0	1	1	1	1	1	1	1	1	1	1	0	1	1	0	1	0	0	0	0	0	0	0	0	0	0	0
67	GCF_003181535.1	Belgium	Chicken	Insestinal mucosa	Necrotic enteritis	2005	5		G	1	0	0	0	0	0	0	0	1	0	0	0	1	1	1	1	1	1	1	1	1	1	0	1	0	0	1	0	0	0	0	0	0	0	0	0	0	0
48	GCF_003181555.1	Belgium	Chicken	Intestinal mucosa	Necrotic enteritis	2005	2		A	1	0	0	0	0	0	0	0	0	0	0	0	1	0	1	1	1	1	1	1	1	1	0	1	0	0	1	0	0	0	0	0	0	0	0	0	0	0
37	GCF_003181575.1	Belgium	Chicken	Intestinal mucosa	Necrotic enteritis	2005	5		G	1	0	0	0	0	0	0	0	1	0	0	0	1	1	1	1	1	1	1	1	1	1	0	1	0	0	1	0	0	0	0	0	0	0	0	0	0	0
SAF-1	GCF_003181595.1	Australia	Chicken	Clocal swab	Healthy	2014	5		A	1	0	0	0	0	0	0	0	0	0	0	0	1	0	1	1	1	1	1	1	1	1	0	1	0	0	1	0	0	0	0	0	0	0	0	0	0	0
Pennington	GCF_003181615.1	USA	Chicken	Intestinal mucosa	Necrotic enteritis	1993	1	8	G	1	0	0	0	0	0	0	0	1	0	0	0	1	1	1	1	1	1	1	1	1	1	0	1	1	0	1	0	0	0	0	0	0	0	0	0	0	0
NAG-NE31	GCF_003181655.1	Australia	Chicken	Intestinal mucosa	Necrotic enteritis	2004	1	8	A	1	0	0	0	0	0	0	0	0	0	0	0	1	1	1	1	1	1	1	1	1	1	0	1	0	0	1	0	0	0	0	0	0	0	0	0	0	0
NAG-NE1	GCF_003181675.1	Australia	Chicken	Luminal contents	Necrotic enteritis	2002	5		A	1	0	0	0	0	0	0	0	0	0	0	0	1	1	1	1	1	1	1	1	1	1	0	1	0	0	1	0	0	0	0	0	0	0	0	0	0	0
ITX1105-12MP	GCF_003181695.1	USA	Chicken	Intestinal mucosa	Necrotic enteritis	1996	1	8	G	1	0	0	0	0	0	0	0	1	0	0	0	1	1	1	1	1	1	1	1	1	1	0	1	1	0	1	0	0	0	0	0	0	0	0	0	0	0
GNP-1	GCF_003181705.1	USA	Chicken	Intestinal mucosa	Necrotic enteritis	1996	1	8	G	1	0	0	0	0	0	0	0	1	0	0	0	1	1	1	1	1	1	1	1	1	1	0	1	0	0	1	0	0	0	0	0	0	0	0	0	0	0
FC2	GCF_003181735.1	USA	Chicken	Intestinal mucosa	Necrotic enteritis	1995	1	5	G	1	0	0	0	0	0	0	0	1	0	0	0	1	1	1	1	1	1	1	1	1	1	0	1	0	0	1	0	0	0	0	0	0	0	0	0	0	0
EUR-NE15	GCF_003181745.1	Australia	Chicken	Luminal contents	Necrotic enteritis	2002	2		G	1	0	0	0	0	0	0	0	1	0	0	0	1	1	1	1	1	1	1	1	1	1	0	1	0	0	1	0	0	0	0	0	0	0	0	0	0	0
98.78718-2	GCF_003181795.1	Denmark	Chicken	Intestinal mucosa	Necrotic enteritis	2005	1	2	G	1	0	0	0	0	0	0	0	1	0	0	0	1	1	1	1	1	1	1	1	1	1	0	1	0	0	1	0	0	0	0	0	0	0	0	0	0	0
96-7415	GCF_003181815.1	USA	Chicken	Intestinal mucosa	Necrotic enteritis	1996	1	1	A	1	0	0	0	0	0	0	0	0	0	0	0	1	0	1	1	1	1	1	1	1	1	0	1	0	0	1	0	0	0	0	0	0	0	0	0	0	0
Warren	GCF_003181835.1	USA	Chicken	Instestinal mucosa	Necrotic enteritis	1993	1	8	G	1	0	0	0	0	0	0	0	1	0	0	0	1	1	1	1	1	1	1	1	1	1	0	1	1	0	1	0	0	0	0	0	0	0	0	0	0	0
SOM-NE34	GCF_003181875.1	Australia	Chicken	Instestinal mucosa	Necrotic enteritis	2007	4		A	1	0	0	0	0	0	0	0	0	0	0	0	1	0	1	1	1	1	1	1	1	1	0	1	0	0	1	0	0	0	0	0	0	0	0	0	0	0
11	GCF_003181895.1	Belgium	Chicken	Clocal swab	Healthy	2005	5		A	1	0	0	0	0	0	0	0	0	0	0	0	1	0	1	1	1	1	1	1	1	1	0	1	0	0	1	0	0	0	0	0	0	0	0	0	0	0
NobL1	GCF_003181955.1	USA	Chicken	Intestinal mucosa	Necrotic enteritis	1996	4		C	1	1	0	0	0	0	0	0	0	0	0	0	1	0	1	1	1	1	1	1	1	0	0	1	1	0	1	0	0	0	0	0	0	0	0	0	0	0
EHE-NE7	GCF_003181995.1	Australia	Chicken	Intestinal mucosa	Necrotic enteritis	2002	4		G	1	0	0	0	0	0	0	0	1	0	0	0	1	1	1	1	1	1	1	1	1	1	0	1	0	0	1	0	0	0	0	1	0	0	0	0	0	0
EHE-NE18	GCF_003203455.1	Australia	Chicken	Intestine	Necrotic enteritis	2002	2		G	1	0	0	0	0	0	0	0	1	0	0	0	1	1	1	1	1	1	1	1	1	1	0	1	0	0	1	0	0	0	0	0	0	0	0	0	0	0
JXJA17	GCF_003350945.1	China	Pig	Intestine	−	2017	4		A	1	0	0	0	0	0	0	0	0	0	0	0	1	0	1	1	1	1	1	1	1	0	0	1	0	0	1	0	0	0	0	0	0	0	0	0	0	0
AF30-3	GCF_003475625.1	China	Human	Feces	−	2014	2		A	1	0	0	0	0	0	0	0	0	0	0	0	0	1	1	1	1	1	1	1	1	1	0	1	0	0	1	0	0	0	0	0	0	0	0	0	0	0
2016TE7641_69	GCF_003628405.2	Italy	Turkey	Intestine	Suggesting subclinical necrotic enteritis	2016	1	2	G	1	0	0	0	0	0	0	0	1	0	0	0	1	1	1	1	1	1	1	1	1	1	0	1	0	0	1	0	0	0	0	0	0	0	0	0	0	0
SC4-C24	GCF_003849925.1	South Africa	Environment	River water	−	2016	6		A	1	0	0	0	0	0	0	0	0	0	0	0	1	1	1	1	1	1	1	1	1	1	0	1	0	0	1	0	0	0	0	0	0	0	0	0	0	0
SC4-C17	GCF_003849945.1	South Africa	Environment	River water	−	2016	6		A	1	0	0	0	0	0	0	0	0	0	0	0	0	1	1	1	1	1	1	1	1	1	0	1	0	0	1	0	0	0	0	0	0	0	0	0	0	0
SC4-C13	GCF_003850125.1	South Africa	Environment	River water	−	2016	6		A	1	0	0	0	0	0	0	0	0	0	0	0	1	1	1	1	1	1	1	1	1	1	0	1	0	0	1	0	0	0	0	0	0	0	0	0	0	0
tumat	GCF_003990265.1	Russia	Dog	Mummified remains of an ancient puppy	Asymptomatic carriage	2012	9		A	1	0	0	0	0	0	0	0	0	0	0	0	1	0	1	1	0	1	0	0	0	0	0	1	0	0	1	0	0	0	0	0	0	0	0	0	0	0
83921_3_4	GCF_004115725.1	Italy	Human	Stool	Necrotic enteritis	2017	3		F	1	0	0	0	0	0	0	1	0	0	0	0	0	0	1	0	0	1	0	0	0	0	0	1	0	0	1	0	0	0	0	0	0	0	0	0	0	0
79385-2	GCF_004116045.1	Italy	−	Restaurant	−	2017	3		F	1	0	0	0	0	0	0	1	0	0	0	0	0	0	1	0	0	1	0	0	0	0	0	1	0	0	1	0	0	0	0	0	0	0	0	0	0	0
79385-3	GCF_004116125.1	Italy	−	Restaurant	−	2017	3		F	1	0	0	0	0	0	0	1	0	0	0	0	0	0	1	0	0	1	0	0	0	0	0	1	0	0	1	0	0	0	0	0	0	0	0	0	0	0
79385-4	GCF_004116135.1	Italy	−	Restaurant	−	2017	3		F	1	0	0	0	0	0	0	1	0	0	0	0	0	0	1	0	0	1	0	0	0	0	0	1	0	0	1	0	0	0	0	0	0	0	0	0	0	0
79385-5	GCF_004116145.1	Italy	−	Restaurant	−	2017	3		F	1	0	0	0	0	0	0	1	0	0	0	0	0	0	1	0	0	1	0	0	0	0	0	1	0	0	1	0	0	0	0	0	0	0	0	0	0	0
79385-7	GCF_004116155.1	Italy	−	Restaurant	−	2017	3		F	1	0	0	0	0	0	0	1	0	0	0	0	0	0	1	0	0	1	0	0	0	0	0	1	0	0	1	0	0	0	0	0	0	0	0	0	0	0
79385-6	GCF_004116165.1	Italy	−	Restaurant	−	2017	3		F	1	0	0	0	0	0	0	1	0	0	0	0	0	0	1	0	0	1	0	0	0	0	0	1	0	0	1	0	0	0	0	0	0	0	0	0	0	0
83921_1_2	GCF_004116225.1	Italy	Human	Stool	Necrotic enteritis	2017	3		F	1	0	0	0	0	0	0	1	0	0	0	0	0	0	1	0	0	1	0	0	0	0	0	1	0	0	1	0	0	0	0	0	0	0	0	0	0	0
83921_3_3	GCF_004116235.1	Italy	Human	Stool	Necrotic enteritis	2017	3		F	1	0	0	0	0	0	0	1	0	0	0	0	0	0	1	0	0	1	0	0	0	0	0	1	0	0	1	0	0	0	0	0	0	0	0	0	0	0
79385-1	GCF_004116255.1	Italy	−	Restaurant	−	2017	3		F	1	0	0	0	0	0	0	1	0	0	0	0	0	0	1	0	0	1	0	0	0	0	0	1	0	0	1	0	0	0	0	0	0	0	0	0	0	0
13/0847-D	GCF_004329595.1	Australia	Llama	−	Gastrointestinal diseases	2013	5		A	1	0	0	0	0	0	0	0	0	0	0	0	1	0	1	1	1	1	1	1	1	1	0	1	0	0	1	0	0	0	0	0	0	0	0	0	0	0
13/0815-D	GCF_004329605.1	Australia	Llama	−	Gastrointestinal diseases	2013	5		A	1	0	0	0	0	0	0	0	0	0	0	0	1	0	1	1	1	1	1	1	1	1	0	1	0	0	1	0	0	0	0	0	0	0	0	0	0	0
13/0816-B	GCF_004329615.1	Australia	Llama	−	Died suddenly	2013	4		A	1	0	0	0	0	0	0	0	0	0	0	0	1	0	1	1	1	1	1	1	1	1	0	1	0	0	1	0	0	0	0	0	0	0	0	0	0	0
13/0815-C	GCF_004329675.1	Australia	Llama	−	Gastrointestinal diseases	2013	5		A	1	0	0	0	0	0	0	0	0	0	0	0	1	0	1	1	0	1	1	1	1	1	0	1	0	0	1	0	0	0	0	0	0	0	0	0	0	0
NM49_B9-7	GCF_004793785.1	Canada	Mouse	Feces	Gastrointestinal diseases	2016	7		A	1	0	0	0	0	0	0	0	0	0	0	0	1	0	1	1	1	1	1	1	1	1	0	1	0	0	1	0	0	0	0	0	0	0	0	0	0	1
BSD2780061688st3_G3	GCF_005844105.1	USA	Human	Stool	−	2017	1	3	A	1	0	0	0	0	0	0	0	0	0	0	0	1	1	1	1	1	1	1	1	1	1	0	1	0	0	1	0	0	0	0	0	0	0	0	0	0	0
Type D	GCF_006385425.1	India	Sheep	−	Gastrointestinal diseases	2016	8		D	1	0	1	0	0	0	0	0	0	0	0	0	0	1	1	1	1	1	1	1	1	1	0	1	0	0	1	0	0	0	1	0	0	0	0	0	0	1
JS2202	GCF_006409095.1	USA	Chicken	Intestine	Necrotic enteritis	−	5		G	1	0	0	0	0	0	0	0	1	0	0	0	0	1	1	1	1	1	1	1	1	1	0	1	0	0	1	0	0	0	0	0	0	0	0	0	0	0
JS5388	GCF_006454475.1	USA	Chicken	Intestine	Necrotic enteritis	−	1	8	G	1	0	0	0	0	0	0	0	1	0	0	0	1	1	1	1	1	1	1	1	1	1	0	1	0	0	1	0	0	0	0	0	0	0	0	0	0	0
LLY_Tpel17	GCF_008086935.1	USA	Chicken	Jejunum	Gastrointestinal diseases	2019	1	8	A	1	0	0	0	0	0	0	0	0	0	0	0	1	1	1	1	1	1	1	1	1	1	0	1	1	0	1	0	0	0	0	0	0	0	0	0	0	0
TAMU	GCF_009259705.1	USA	Chicken (Broiler)	Gut	Necrotic enteritis	2004	1	8	A	1	0	0	0	0	0	0	0	0	0	0	0	1	1	1	1	1	1	1	1	1	1	0	1	0	0	1	0	0	0	0	0	0	0	0	0	0	0
68	GCF_010994425.1	Argentina	Cattle	Abomasum	Gastrointestinal diseases	2010	1	3	A	1	0	0	0	0	0	0	0	0	0	0	0	1	0	1	1	1	1	1	1	1	1	0	1	0	0	1	0	0	0	0	0	0	0	0	0	0	0
CP-45	GCF_011062465.1	China	Chicken	−	Healthy	2018	2		A	1	0	0	0	0	0	0	0	0	0	0	0	1	1	1	1	1	1	1	1	1	1	0	1	0	0	1	0	0	0	0	0	0	0	0	0	0	0
CP-44	GCF_011062475.1	China	Sheep	−	Gastrointestinal diseases	1958	5		D	1	0	1	0	0	0	0	1	0	0	0	0	1	1	1	1	1	1	1	1	1	1	0	1	0	0	1	0	0	0	0	0	0	0	0	0	0	0
CP-43	GCF_011062485.1	China	Sheep	−	Gastrointestinal diseases	1950	5		C	1	1	0	0	0	0	0	0	0	0	0	0	1	0	1	1	1	1	1	1	1	1	0	1	1	0	1	0	0	0	0	0	0	0	0	0	0	0
CP-42	GCF_011062525.1	China	Pig	−	Gas gangrene	1972	4		C	1	1	0	0	0	0	0	0	0	0	0	0	1	0	1	1	1	1	1	1	1	0	0	1	1	0	1	0	0	0	0	0	0	0	0	0	0	0
CP-41	GCF_011062545.1	China	Peacock	−	Gas gangrene	1984	4		A	1	0	0	0	0	0	0	0	0	0	0	0	1	0	1	1	1	1	1	1	1	1	0	1	0	0	1	0	0	0	0	0	0	0	0	0	0	0
CP-39	GCF_011062565.1	China	Pig	−	Gastrointestinal diseases	1978	2		A	1	0	0	0	0	0	0	0	0	0	0	0	1	0	1	1	1	1	1	1	1	1	0	1	0	0	1	0	0	0	0	0	0	0	0	0	0	0
CP-40	GCF_011062585.1	China	Sheep	−	Gastrointestinal diseases	1937	1	1	C	1	1	0	0	0	0	0	0	0	0	0	0	1	0	1	1	1	1	1	1	1	1	0	1	1	1	1	0	0	0	0	0	0	0	0	0	0	0
CP-36	GCF_011062605.1	China	Chicken	−	Gas gangrene	1986	6		A	1	0	0	0	0	0	0	0	0	0	0	0	0	0	1	1	1	1	1	1	1	1	0	1	0	0	1	0	0	0	0	0	0	0	0	0	0	0
CP-38	GCF_011062615.1	China	Pig	−	Gastrointestinal diseases	1991	5		C	1	1	0	0	0	0	0	0	0	0	0	0	1	0	1	1	1	1	1	1	1	0	0	1	0	0	1	0	0	0	0	0	0	0	0	0	0	0
CP-35	GCF_011062625.1	China	Camel	−	Gas gangrene	1983	3		A	1	0	0	0	0	0	0	0	0	0	0	0	0	0	1	0	0	1	0	0	0	0	0	1	0	0	1	0	0	0	0	0	0	0	0	0	0	0
CP-37	GCF_011062635.1	China	Rabbit	−	Gas gangrene	1985	5		A	1	0	0	0	0	0	0	0	0	0	0	0	1	0	1	1	1	1	1	1	1	1	0	1	0	0	1	0	0	0	0	0	0	0	0	0	0	0
CP-34	GCF_011062685.1	China	Sheep	−	Gastrointestinal diseases	1953	5		B	1	1	1	0	0	0	0	0	0	0	0	0	1	1	1	1	1	1	1	1	1	1	0	1	1	0	1	0	0	0	0	0	0	0	0	0	0	0
CP-28	GCF_011062695.1	China	Deer	−	Struck	2011	1	4	A	1	0	0	0	0	0	0	0	0	0	0	0	1	0	1	1	1	1	1	1	1	1	0	1	0	0	1	0	0	0	0	0	0	0	0	0	0	0
CP-33	GCF_011062725.1	China	Sheep	−	Gas gangrene	1983	9		A	1	0	0	0	0	0	0	0	0	0	0	0	1	0	1	1	0	1	0	0	0	0	0	1	0	0	1	0	0	0	0	0	0	0	0	0	0	0
CP-32	GCF_011062735.1	China	Sheep	−	Gastrointestinal diseases	1983	5		D	1	0	1	0	0	0	0	1	0	0	0	0	1	1	1	1	1	1	1	1	1	1	0	1	0	0	1	0	0	0	0	0	0	0	0	0	0	0
CP-31	GCF_011062745.1	China	Pig	−	Gas gangrene	1989	1	7	A	1	0	0	0	0	0	0	0	0	0	0	0	1	0	1	1	1	1	1	1	1	1	0	1	0	0	1	0	0	0	0	0	0	0	0	0	0	0
CP-30	GCF_011062775.1	China	Pig	−	Gas gangrene	1990	6		A	1	0	0	0	0	0	0	0	0	0	0	0	0	1	1	1	1	1	1	1	1	1	0	1	0	0	1	0	0	0	0	0	0	0	0	0	0	0
CP-29	GCF_011062805.1	China	MinK	−	Gas gangrene	1987	4		A	1	0	0	0	0	0	0	0	0	0	0	0	1	1	1	1	1	1	1	1	1	1	0	1	0	0	1	0	0	0	0	0	0	0	0	0	0	0
CP-25	GCF_011062815.1	China	Rabbit	−	Gas gangrene	1984	1	7	A	1	0	0	0	0	0	0	0	0	0	0	0	1	0	1	1	1	1	1	1	1	1	0	1	0	0	1	0	0	0	0	0	0	0	0	0	0	0
CP-24	GCF_011062825.1	China	Pig	−	Gas gangrene	1991	5		A	1	0	0	0	0	0	0	0	0	0	0	0	1	0	1	1	1	1	1	1	1	1	0	1	0	0	1	0	0	0	0	0	0	0	0	0	0	0
CP-27	GCF_011062845.1	China	Sheep	−	Gastrointestinal diseases	1979	5		A	1	0	0	0	0	0	0	0	0	0	0	0	1	0	1	1	1	1	1	1	1	1	0	1	0	0	1	0	0	0	0	0	0	0	0	0	0	0
CP-26	GCF_011062885.1	China	Rabbit	−	Gas gangrene	1985	6		A	1	0	0	0	0	0	0	0	0	0	0	0	0	0	1	1	1	1	1	1	1	1	0	1	0	0	1	0	0	0	0	0	0	0	0	0	0	0
CP-23	GCF_011062905.1	China	Camel	−	Gastrointestinal diseases	1976	5		A	1	0	0	0	0	0	0	0	0	0	0	0	1	0	1	1	1	1	1	1	1	1	0	1	0	0	1	0	0	0	0	0	0	0	0	0	0	0
CP-20	GCF_011062925.1	−	Sheep	−	Gastrointestinal diseases	1953	5		C	1	1	0	0	0	0	0	0	0	0	0	0	1	0	1	1	1	1	1	1	1	1	0	1	0	0	0	0	0	0	0	0	0	0	0	0	0	0
CP-19	GCF_011062935.1	China	Mule	−	Gas gangrene	1984	5		A	1	0	0	0	0	0	0	0	0	0	0	0	1	0	1	1	1	1	1	1	1	1	0	1	0	0	1	0	0	0	0	0	0	0	0	0	0	0
CP-21	GCF_011062955.1	China	Sheep	−	Gastrointestinal diseases	1961	5		B	1	1	1	0	0	0	0	0	0	0	0	0	1	1	1	1	1	1	1	1	1	1	0	1	1	0	1	0	0	0	0	0	0	0	0	0	0	0
CP-22	GCF_011062975.1	China	Cattle	−	Gastrointestinal diseases	1986	1	1	D	1	0	1	0	0	0	0	0	0	0	0	0	1	1	1	1	1	1	1	1	1	0	0	1	0	1	1	0	0	0	0	0	0	0	0	0	0	0
CP-17	GCF_011063005.1	China	Pig	−	Gas gangrene	1993	2		A	1	0	0	0	0	0	0	0	0	0	0	0	1	1	1	1	1	1	1	1	1	1	0	1	0	0	1	0	0	0	0	0	0	0	0	0	0	0
CP-18	GCF_011063025.1	China	Pig	−	Gastrointestinal diseases	1978	4		C	1	1	0	0	0	0	0	0	0	0	0	0	1	0	1	1	1	1	1	1	1	0	0	1	0	0	1	0	0	0	0	0	0	0	0	0	0	0
CP-15	GCF_011063045.1	China	Chicken	−	Gas gangrene	1993	6		A	1	0	0	0	0	0	0	0	0	0	0	0	0	1	1	1	1	1	1	1	1	1	0	1	0	0	1	0	0	0	0	0	0	0	0	0	0	0
CP-13	GCF_011063075.1	China	Pig	−	Gastrointestinal diseases	1991	4		C	1	1	0	0	0	0	0	0	0	0	0	0	1	0	1	1	1	1	1	1	1	0	0	1	1	0	1	0	0	0	0	0	0	0	0	0	0	0
CP-14	GCF_011063105.1	Yugoslavia	−	−	Gastrointestinal diseases	1957	6		A	1	0	0	0	0	0	0	0	0	0	0	0	0	1	1	1	1	1	1	1	1	1	0	1	0	0	1	0	0	0	0	0	0	0	0	0	0	0
CP-11	GCF_011063125.1	China	Rabbit	−	Gas gangrene	1996	6		A	1	0	0	0	0	0	0	0	0	0	0	0	0	1	1	1	1	1	1	1	1	1	0	1	0	0	1	0	0	0	0	0	0	0	0	0	0	0
CP-10	GCF_011063135.1	China	Sheep	−	Gas gangrene	1961	5		D	1	0	1	0	0	0	0	0	0	0	0	0	1	0	1	1	1	1	1	1	1	1	0	1	0	0	1	0	0	0	0	0	0	0	0	0	0	0
CP-09	GCF_011063145.1	China	Pig	−	Gas gangrene	1994	7		F	1	0	0	0	0	0	0	1	0	0	0	0	1	0	1	1	1	1	1	1	1	1	0	1	0	0	1	0	0	0	0	0	0	0	0	0	0	1
CP-12	GCF_011063155.1	China	Pigeon	−	Gas gangrene	1996	3		A	1	0	0	0	0	0	0	0	0	0	0	0	0	0	1	0	0	1	0	0	0	0	0	1	0	0	1	0	0	0	0	0	0	0	0	0	0	0
CP-04	GCF_011063205.1	China	Sheep	−	Gastrointestinal diseases	1953	5		C	1	1	0	0	0	0	0	0	0	0	0	0	1	0	1	1	1	1	1	1	1	1	0	1	0	0	1	0	0	0	0	0	0	0	0	0	0	0
CP-08	GCF_011063215.1	China	MinK	−	Gastrointestinal diseases	1991	6		A	1	0	0	0	0	0	0	0	0	0	0	0	1	1	1	1	1	1	1	1	1	1	0	1	0	0	1	0	0	0	0	0	0	0	0	0	0	0
CP-07	GCF_011063255.1	China	−	−	Gas gangrene	1962	1	3	A	1	0	0	0	0	0	0	0	0	0	0	0	1	0	1	1	1	1	1	1	1	1	0	1	0	0	1	0	0	0	0	0	0	0	0	0	0	0
CP-03	GCF_011063265.1	China	Rabbit	−	Gas gangrene	1985	2		A	1	0	0	0	0	0	0	0	0	0	0	0	1	1	1	1	1	1	1	1	1	1	0	1	0	0	1	0	0	0	0	0	0	0	0	0	0	0
CP-01	GCF_011063305.1	China	Pig	−	Gas gangrene	1992	1	6	A	1	0	0	0	0	0	0	0	0	0	0	0	1	1	0	0	1	1	1	1	1	1	0	1	0	0	0	0	0	0	0	0	0	0	0	0	0	0
CP-02	GCF_011063325.1	China	Cattle	−	Gas gangrene	1986	5		A	1	0	0	0	0	0	0	0	0	0	0	0	1	0	1	1	1	1	1	1	1	1	0	1	0	0	1	0	0	0	0	0	0	0	0	0	0	0
CP-05	GCF_011068425.1	China	Pig	−	Gastrointestinal diseases	1996	4		C	1	1	0	0	0	0	0	0	0	0	0	0	1	1	1	1	1	1	1	1	1	1	0	1	1	0	1	0	0	0	0	0	0	0	0	0	0	0
D46t1_190503_H2	GCF_015548365.1	USA	Human	Stool	Healthy	2019	5		A	1	0	0	0	0	0	0	0	0	0	0	0	1	0	1	1	1	1	1	1	1	1	1	1	0	0	1	0	0	0	0	0	0	0	0	0	0	0
D52t1_170925_G9	GCF_015553385.1	USA	Human	Stool	Healthy	2017	2		A	1	0	0	0	0	0	0	0	0	0	0	0	0	0	1	0	1	1	1	0	1	1	0	1	0	0	1	0	0	0	0	0	0	0	0	0	0	0
1001311H_170123_C12	GCF_015553685.1	USA	Human	Stool	Healthy	2017	2		F	1	0	0	0	0	0	0	1	0	0	0	0	1	0	1	1	1	1	1	1	1	1	0	1	0	0	1	0	0	0	0	0	0	0	0	0	0	0
BSD2780120875b_170604_NULL	GCF_015553915.1	USA	Human	Stool	Healthy	2017	2		A	1	0	0	0	0	0	0	0	0	0	0	0	1	1	1	1	1	1	1	1	1	1	0	1	0	0	1	0	0	0	0	0	0	0	0	0	0	0
BSD2780061688_150302_G7	GCF_015555525.1	USA	Human	Stool	Healthy	2015	5		A	1	0	0	0	0	0	0	0	0	0	0	0	0	1	1	1	1	1	1	1	1	1	0	1	0	0	1	0	0	0	0	0	0	0	0	0	0	0
1001283B150225_161107_A12	GCF_015555735.1	USA	Human	Stool	Healthy	2016	6		A	1	0	0	0	0	0	0	0	0	0	0	0	0	1	1	1	1	1	1	1	1	1	0	1	0	0	1	0	0	0	0	0	0	0	0	0	0	0
BSD2780061688b_171218_G3	GCF_015561335.1	USA	Human	Stool	Healthy	2017	1	3	A	1	0	0	0	0	0	0	0	0	0	0	0	1	1	1	1	1	1	1	1	1	1	0	1	0	0	1	0	0	0	0	0	0	0	0	0	0	0
1001285H_161024_C9	GCF_015667875.1	USA	Human	Stool	Healthy	2016	2		A	1	0	0	0	0	0	0	0	0	0	0	0	1	1	1	1	1	1	1	1	1	0	0	1	0	0	1	0	0	0	0	0	0	0	0	0	0	0
1001287H_170206_B2	GCF_015670075.1	USA	Human	Stool	Healthy	2017	1	3	A	1	0	0	0	0	0	0	0	0	0	0	0	1	0	1	1	1	1	1	1	1	1	0	1	0	0	1	0	0	0	0	0	0	0	0	0	0	0
D31t1_170403_G7	GCF_015670355.1	USA	Human	Stool	Healthy	2017	2		A	1	0	0	0	0	0	0	0	0	0	0	0	1	1	1	1	1	1	1	1	1	1	0	1	0	0	1	0	0	0	0	0	0	1	0	0	0	0
P6	GCF_016235965.1	China	Pig	−	Healthy	2018	10		A	1	0	0	0	0	0	0	0	0	0	0	0	1	0	1	0	1	1	1	1	1	0	0	1	0	0	1	0	0	0	0	0	0	0	0	0	0	0
P4	GCF_016235975.1	China	Pig	−	Healthy	2018	10		A	1	0	0	0	0	0	0	0	0	0	0	0	1	0	1	0	0	1	1	1	0	1	0	1	0	0	1	0	0	0	0	0	0	0	0	0	0	0
P7	GCF_016236005.1	China	Pig	−	Healthy	2018	10		A	1	0	0	0	0	0	0	0	0	0	0	0	1	0	1	0	1	1	1	1	1	1	0	1	0	0	1	0	0	0	0	0	0	0	0	0	0	0
P3	GCF_016236035.1	China	Pig	−	Healthy	2018	10		A	1	0	0	0	0	0	0	0	0	0	0	0	1	0	1	0	1	1	1	1	1	0	0	1	0	0	1	0	0	0	0	0	0	0	0	0	0	0
C30	GCF_016236065.1	China	Chicken	−	Healthy	2018	5		A	1	0	0	0	0	0	0	0	0	0	0	0	1	1	1	1	1	1	1	1	1	1	0	1	0	0	1	0	0	0	0	0	0	0	0	0	0	0
C28	GCF_016236095.1	China	Chicken	−	Healthy	2018	9		A	1	0	0	0	0	0	0	0	0	0	0	0	1	1	1	0	0	1	0	0	0	0	0	1	0	0	1	0	0	0	0	0	0	0	0	0	0	0
C10	GCF_016236125.1	China	Chicken	−	Healthy	2018	10		A	1	0	0	0	0	0	0	0	0	0	0	0	1	0	1	0	0	1	1	1	0	0	0	1	0	0	1	0	0	0	0	0	0	0	0	0	0	0
C12	GCF_016236135.1	China	Chicken	−	Healthy	2018	1	5	A	1	0	0	0	0	0	0	0	0	0	0	0	1	1	1	1	1	1	1	1	1	1	0	1	0	0	1	0	0	0	0	0	0	0	0	0	0	0
3C41	GCF_016236165.1	China	Chicken	−	Healthy	2018	1	4	A	1	0	0	0	0	0	0	0	0	0	0	0	1	0	1	1	1	1	1	1	1	1	0	1	0	0	1	0	0	0	0	0	0	0	0	0	0	0
3C31	GCF_016236185.1	China	Chicken	−	Healthy	2018	6		A	1	0	0	0	0	0	0	0	0	0	0	0	0	1	1	1	1	1	1	1	1	1	0	1	0	0	1	0	0	0	0	0	0	0	0	0	0	0
3C19	GCF_016236195.1	China	Chicken	−	Healthy	2018	1	4	A	1	0	0	0	0	0	0	0	0	0	0	0	1	0	1	1	1	1	1	1	1	1	0	1	0	0	1	0	0	0	0	0	0	0	0	0	0	0
2C45	GCF_016236225.1	China	Chicken	−	−	2018	1	4	A	1	0	0	0	0	0	0	0	0	0	0	0	1	0	1	1	1	1	1	1	1	1	0	1	0	0	1	0	0	0	0	0	0	0	0	0	0	0
2C8	GCF_016236235.1	China	Chicken	−	Healthy	2018	2		A	1	0	0	0	0	0	0	0	0	0	0	0	1	1	1	1	1	1	1	1	1	1	0	1	0	0	1	0	0	0	0	0	0	0	0	0	0	0
2C23	GCF_016236265.1	China	Chicken	−	Healthy	2018	2		A	1	0	0	0	0	0	0	0	0	0	0	0	1	1	1	1	1	1	1	1	1	1	0	1	0	0	1	0	0	0	0	0	0	0	0	0	0	0
2C22	GCF_016236285.1	China	Chicken	−	Healthy	2018	7		A	1	0	0	0	0	0	0	0	0	0	0	0	1	0	1	1	1	1	1	1	1	1	0	1	0	0	1	0	0	0	0	0	0	0	0	0	0	1
2C21	GCF_016236305.1	China	Chicken	−	Healthy	2018	9		A	1	0	0	0	0	0	0	0	0	0	0	0	1	1	1	0	0	1	0	0	0	0	0	1	0	0	1	0	0	0	0	0	0	0	0	0	0	0
1P7	GCF_016236315.1	China	Pig	−	Healthy	2018	10		A	1	0	0	0	0	0	0	0	0	0	0	0	1	0	1	0	0	1	1	1	0	0	0	1	0	0	1	0	0	0	0	0	0	0	0	0	0	0
1P6	GCF_016236345.1	China	Pig	−	Healthy	2018	4		A	1	0	0	0	0	0	0	0	0	0	0	0	1	1	1	1	1	1	1	1	1	0	0	1	0	0	1	0	0	0	0	0	1	0	0	0	0	0
1P32	GCF_016236355.1	China	Pig	−	Healthy	2018	4		A	1	0	0	0	0	0	0	0	0	0	0	0	1	1	1	1	1	1	1	1	1	0	0	1	0	0	1	0	0	0	0	0	1	0	0	0	0	0
1P27	GCF_016236385.1	China	Pig	−	Healthy	2018	1	6	A	1	0	0	0	0	0	0	0	0	0	0	0	1	1	1	1	1	1	1	1	1	0	0	1	0	0	1	0	0	0	0	0	0	0	0	0	0	0
1P26	GCF_016236395.1	China	Pig	−	Healthy	2018	2		A	1	0	0	0	0	0	0	0	0	0	0	0	1	1	1	1	1	1	1	1	1	1	0	1	0	0	1	0	0	0	0	0	0	0	0	0	0	0
1805-F3	GCF_016236415.1	China	Chicken	−	Healthy	2018	2		A	1	0	0	0	0	0	0	0	0	0	0	0	1	1	1	1	1	1	1	1	1	1	0	1	0	0	1	0	0	0	0	0	0	0	0	0	0	0
1805-92	GCF_016236445.1	China	Pig	−	Healthy	2018	2		A	1	0	0	0	0	0	0	0	0	0	0	0	1	1	1	1	1	1	1	1	1	1	0	1	0	0	1	0	0	0	0	0	0	0	0	0	0	0
1805-90	GCF_016236455.1	China	Pig	−	Healthy	2018	1	7	A	1	0	0	0	0	0	0	0	0	0	0	0	1	1	1	1	1	1	1	0	1	1	0	1	0	0	1	0	0	0	0	0	0	0	0	0	0	0
1805-88	GCF_016236485.1	China	Pig	−	Healthy	2018	10		A	1	0	0	0	0	0	0	0	0	0	0	0	1	0	1	0	1	1	1	1	1	0	0	1	0	0	1	0	0	0	0	0	0	0	0	0	0	0
1805-89	GCF_016236495.1	China	Pig	−	Healthy	2018	10		A	1	0	0	0	0	0	0	0	0	0	0	0	1	0	1	0	1	1	1	1	1	1	0	1	0	0	1	0	0	0	0	0	0	0	0	0	0	0
1805-51	GCF_016236515.1	China	Pig	−	Healthy	2018	10		A	1	0	0	0	0	0	0	0	0	0	0	0	1	0	1	0	0	1	1	1	0	0	0	1	0	0	1	0	0	0	0	0	0	0	0	0	0	0
1805-50	GCF_016236535.1	China	Pig	−	Healthy	2018	4		A	1	0	0	0	0	0	0	0	0	0	0	0	1	0	1	1	1	1	1	1	1	0	0	1	0	0	1	0	0	0	0	0	1	0	0	0	0	0
1805-4	GCF_016236545.1	China	Pig	−	Healthy	2018	10		A	1	0	0	0	0	0	0	0	0	0	0	0	1	0	1	0	0	1	1	1	0	0	0	1	0	0	1	0	0	0	0	0	0	0	0	0	0	0
1805-168	GCF_016236585.1	China	Pig	−	Healthy	2018	10		A	1	0	0	0	0	0	0	0	0	0	0	0	1	0	1	0	0	1	1	1	0	1	0	1	0	0	1	0	0	0	0	0	0	0	0	0	0	0
1805-174	GCF_016236605.1	China	Pig	−	Healthy	2018	10		A	1	0	0	0	0	0	0	0	0	0	0	0	1	0	1	0	0	1	1	1	0	0	0	1	0	0	1	0	0	0	0	0	0	0	0	0	0	0
1805-160	GCF_016236635.1	China	Pig	−	Healthy	2018	10		A	1	0	0	0	0	0	0	0	0	0	0	0	1	0	1	0	0	1	1	1	0	0	0	1	0	0	1	0	0	0	0	0	0	0	0	0	0	0
1805-15	GCF_016236655.1	China	Chicken	−	Healthy	2018	4		A	1	0	0	0	0	0	0	0	0	0	0	0	1	1	1	1	1	1	1	1	1	1	0	1	0	0	1	0	0	0	0	0	0	0	0	0	0	0
1805-138	GCF_016236685.1	China	Pig	−	Healthy	2018	10		A	1	0	0	0	0	0	0	0	0	0	0	0	1	0	1	1	1	1	1	1	1	1	0	1	0	0	1	0	0	0	0	0	0	0	0	0	0	0
1805-113	GCF_016236705.1	China	Pig	−	Healthy	2018	4		A	1	0	0	0	0	0	0	0	0	0	0	0	1	0	1	1	1	1	1	1	1	0	0	1	0	0	1	0	0	0	0	0	1	0	0	0	0	0
1805-122	GCF_016236725.1	China	Pig	−	Healthy	2018	10		A	1	0	0	0	0	0	0	0	0	0	0	0	1	0	1	1	1	1	1	1	1	1	0	1	0	0	1	0	0	0	0	0	0	0	0	0	0	0
1805-103	GCF_016236735.1	China	Pig	−	−	2018	10		A	1	0	0	0	0	0	0	0	0	0	0	0	1	0	1	1	1	1	1	1	1	1	0	1	0	0	1	0	0	0	0	0	0	0	0	0	0	0
1803-38	GCF_016236785.1	China	Chicken	−	Healthy	2018	4		A	1	0	0	0	0	0	0	0	0	0	0	0	1	0	1	1	1	1	1	1	1	1	0	1	0	0	1	0	0	0	0	0	0	0	0	0	0	0
1803-2	GCF_016236805.1	China	Chicken	−	Healthy	2018	10		A	1	0	0	0	0	0	0	0	0	0	0	0	1	0	1	0	0	1	1	1	0	1	0	1	0	0	1	0	0	0	0	0	0	0	0	0	0	0
1803-15	GCF_016236815.1	China	Chicken	−	Healthy	2018	10		A	1	0	0	0	0	0	0	0	0	0	0	0	1	0	1	0	0	1	1	1	0	1	0	1	0	0	1	0	0	0	0	0	0	0	0	0	0	0
33	GCF_016236825.1	China	Pig	−	Healthy	2018	1	7	A	1	0	0	0	0	0	0	0	0	0	0	0	1	1	1	1	1	1	1	1	1	1	0	1	0	0	1	0	0	0	0	0	0	0	0	0	0	0
15	GCF_016236855.1	China	Pig	−	Healthy	2018	1	7	A	1	0	0	0	0	0	0	0	0	0	0	0	1	1	1	1	1	1	1	1	1	1	0	1	0	0	1	0	0	0	0	0	0	0	0	0	0	0
CHD9644P	GCF_017590195.1	USA	Chicken (Broiler)	Small intestine	Necrotic enteritis	2018	1	2	G	1	0	0	0	0	0	0	0	1	0	0	0	1	1	1	1	1	1	1	1	1	1	0	1	0	0	1	0	0	0	0	0	0	0	0	0	0	0
CHD9638P	GCF_017590205.1	USA	Chicken (Broiler)	Small intestine	Necrotic enteritis	2018	1	2	G	1	0	0	0	0	0	0	0	1	0	0	0	1	1	1	1	1	1	1	1	1	1	0	1	0	0	1	0	0	0	0	0	0	0	0	0	0	0
CHD9628P	GCF_017590255.1	USA	Chicken (Broiler)	Small intestine	Necrotic enteritis	2018	1	2	G	1	0	0	0	0	0	0	0	1	0	0	0	1	1	1	1	1	1	1	1	1	1	0	1	0	0	1	0	0	0	0	0	0	0	0	0	0	0
CHD9634P	GCF_017590275.1	USA	Chicken (Broiler)	Small intestine	Necrotic enteritis	2018	1	2	G	1	0	0	0	0	0	0	0	1	0	0	0	1	1	1	1	1	1	1	1	1	1	0	1	0	0	1	0	0	0	0	0	0	0	0	0	0	0
CHD9232R	GCF_017590295.1	USA	Cattle (Dairy cattle)	Intestine	Hemorrhagic bowel syndrome	2016	5		A	1	0	0	0	0	0	0	0	0	0	0	0	1	0	1	1	1	1	1	1	1	1	0	1	0	0	1	0	0	0	0	0	0	0	0	0	0	0
CHD7036P	GCF_017590315.1	USA	Chicken (Broiler)	Small intestine	Necrotic enteritis	2018	5		G	1	0	0	0	0	0	0	0	1	0	0	0	1	1	1	1	1	1	1	1	1	1	0	1	0	0	1	0	0	0	0	0	0	0	0	0	0	0
CHD9216R	GCF_017590335.1	USA	Cattle (Dairy cattle)	Feces	Hemorrhagic bowel syndrome	2016	5		A	1	0	0	0	0	0	0	0	0	0	0	0	1	0	1	1	1	1	1	1	1	1	0	1	0	0	1	0	0	0	0	0	0	0	0	0	0	0
CHD7032P	GCF_017590355.1	USA	Chicken (Broiler)	Small intestine	Necrotic enteritis	2018	5		G	1	0	0	0	0	0	0	0	1	0	0	0	1	1	1	1	1	1	1	1	1	1	0	1	0	0	1	0	0	0	0	0	0	0	0	0	0	0
CHD3958P	GCF_017590365.1	USA	Chicken (Broiler)	Small intestine	Healthy	2017	1	2	A	1	0	0	0	0	0	0	0	0	0	0	0	1	1	1	1	1	1	1	1	1	1	0	1	0	0	1	0	0	0	0	1	1	0	0	0	0	0
CHD3930P	GCF_017590415.1	USA	Chicken (Broiler)	Small intestine	Healthy	2017	1	8	G	1	0	0	0	0	0	0	0	1	0	0	0	1	1	1	1	1	1	1	1	1	1	0	1	1	0	1	0	0	0	0	0	0	0	0	0	0	0
CHD3813P	GCF_017590425.1	USA	Chicken (Broiler)	Small intestine	Healthy	2017	5		A	1	0	0	0	0	0	0	0	0	0	0	0	0	1	1	1	1	1	1	1	1	1	0	1	0	0	1	0	0	0	0	0	0	0	0	0	0	0
CHD30688R	GCF_017590455.1	USA	Cattle (Dairy cattle)	Intestine	Hemorrhagic bowel syndrome	2018	5		A	1	0	0	0	0	0	0	0	0	0	0	0	1	1	1	1	1	1	1	1	0	1	0	1	0	0	1	0	0	0	0	0	0	0	0	0	0	0
CHD32500R	GCF_017590465.1	USA	Cattle (Dairy cattle)	Intestine	Hemorrhagic bowel syndrome	2018	5		A	1	0	0	0	0	0	0	0	0	0	0	0	1	0	1	1	1	1	1	1	1	1	0	1	0	0	1	0	0	0	0	0	0	0	0	0	0	0
CHD32502R	GCF_017590495.1	USA	Cattle (Dairy cattle)	Intestine	Hemorrhagic bowel syndrome	2018	4		A	1	0	0	0	0	0	0	0	0	0	0	0	1	0	1	1	1	1	1	1	1	1	0	1	0	0	1	0	0	0	0	0	0	0	0	0	0	0
CHD30686R	GCF_017590515.1	USA	Cattle (Dairy cattle)	Intestine	Hemorrhagic bowel syndrome	2018	5		A	1	0	0	0	0	0	0	0	0	0	0	0	1	1	1	1	1	1	1	1	0	1	0	1	0	0	1	0	0	0	0	0	0	0	0	0	0	0
CHD30685R	GCF_017590535.1	USA	Cattle (Dairy cattle)	Intestine	Hemorrhagic bowel syndrome	2018	5		A	1	0	0	0	0	0	0	0	0	0	0	0	1	1	1	1	1	0	1	1	0	0	0	1	0	0	1	0	0	0	0	0	0	0	0	0	0	0
CHD30684R	GCF_017590555.1	USA	Cattle (Dairy cattle)	Intestine	Hemorrhagic bowel syndrome	2018	5		A	1	0	0	0	0	0	0	0	0	0	0	0	1	1	1	1	1	1	1	1	0	1	0	1	0	0	1	0	0	0	0	0	0	0	0	0	0	0
CHD30680R	GCF_017590565.1	USA	Cattle (Dairy cattle)	Intestine	Hemorrhagic bowel syndrome	2017	5		A	1	0	0	0	0	0	0	0	0	0	0	0	1	0	1	1	1	1	1	1	1	1	0	1	0	0	1	0	0	0	0	0	0	0	0	0	0	0
CHD30677R	GCF_017590595.1	USA	Cattle (Dairy cattle)	Intestine	Hemorrhagic bowel syndrome	2017	5		A	1	0	0	0	0	0	0	0	0	0	0	0	1	0	1	1	1	1	1	1	1	1	0	1	0	0	1	0	0	0	0	0	0	0	0	0	0	0
CHD30661R	GCF_017590615.1	USA	Cattle (Dairy cattle)	Intestine	Hemorrhagic bowel syndrome	2017	5		A	1	0	0	0	0	0	0	0	0	0	0	0	1	0	1	1	1	1	1	1	1	1	0	1	0	0	1	0	0	0	0	0	0	0	0	0	0	0
CHD28124R	GCF_017590635.1	USA	Cattle (Dairy cattle)	Intestine	Hemorrhagic bowel syndrome	2017	5		A	1	0	0	0	0	0	0	0	0	0	0	0	1	1	1	1	1	1	1	1	1	1	0	1	0	0	1	0	0	0	0	0	0	0	0	0	0	0
CHD25835R	GCF_017590655.1	USA	Cattle (Dairy cattle)	Intestine	Hemorrhagic bowel syndrome	2017	4		A	1	0	0	0	0	0	0	0	0	0	0	0	1	0	1	1	1	1	1	1	1	1	0	1	0	0	1	0	0	0	0	0	0	0	0	0	0	0
CHD16571R	GCF_017590675.1	USA	Cattle (Dairy cattle)	Intestine	Hemorrhagic bowel syndrome	2017	1	1	A	1	0	0	0	0	0	0	0	0	0	0	0	1	1	1	1	1	1	1	1	1	0	0	1	0	0	1	0	0	0	0	0	0	0	0	0	0	0
CHD25834R	GCF_017590695.1	USA	Cattle (Dairy cattle)	Intestine	Hemorrhagic bowel syndrome	2017	5		A	1	0	0	0	0	0	0	0	0	0	0	0	1	1	1	1	1	0	1	1	1	1	0	1	0	0	1	0	0	0	0	0	0	0	0	0	0	0
CHD16570R	GCF_017590715.1	USA	Cattle (Dairy cattle)	Intestine	Hemorrhagic bowel syndrome	2017	5		A	1	0	0	0	0	0	0	0	0	0	0	0	1	0	1	1	1	0	1	1	0	0	0	1	0	0	1	0	0	0	0	0	0	0	0	0	0	0
CHD16264R	GCF_017590725.1	USA	Cattle (Dairy cattle)	Intestine	Hemorrhagic bowel syndrome	2016	7		A	1	0	0	0	0	0	0	0	0	0	0	0	1	0	1	1	1	1	1	1	1	1	0	1	0	0	1	0	0	0	0	0	0	0	0	0	0	1
CHD16568R	GCF_017590755.1	USA	Cattle (Dairy cattle)	Intestine	Hemorrhagic bowel syndrome	2017	5		A	1	0	0	0	0	0	0	0	0	0	0	0	1	0	1	1	1	1	1	1	1	1	0	1	0	0	1	0	0	0	0	0	0	0	0	0	0	0
CHD16270R	GCF_017590765.1	USA	Cattle (Dairy cattle)	Intestine	Hemorrhagic bowel syndrome	2016	5		A	1	0	0	0	0	0	0	0	0	0	0	0	1	1	1	1	1	1	1	1	1	1	0	1	0	0	1	0	0	0	0	0	0	0	0	0	0	0
CHD16261R	GCF_017590795.1	USA	Cattle (Dairy cattle)	Intestine	Hemorrhagic bowel syndrome	2016	5		A	1	0	0	0	0	0	0	0	0	0	0	0	1	0	1	1	1	1	1	1	1	1	0	1	0	0	1	0	0	0	0	0	0	0	0	0	0	0
CHD15884P	GCF_017590815.1	USA	Chicken (Broiler)	Small intestine	Necrotic enteritis	2018	1	2	G	1	0	0	0	0	0	0	0	1	0	0	0	1	1	0	1	1	1	1	1	1	1	0	1	0	0	1	0	0	0	0	0	0	0	0	0	0	0
CHD16255R	GCF_017590835.1	USA	Cattle (Dairy cattle)	Intestine	Hemorrhagic bowel syndrome	2016	7		A	1	0	0	0	0	0	0	0	0	0	0	0	1	0	1	1	1	1	1	1	1	1	0	1	0	0	1	0	0	0	0	0	0	0	0	0	0	1
CHD16258R	GCF_017590845.1	USA	Cattle (Dairy cattle)	Intestine	Hemorrhagic bowel syndrome	2016	5		A	1	0	0	0	0	0	0	0	0	0	0	0	1	0	1	1	1	1	1	1	1	1	0	1	0	0	1	0	0	0	0	0	0	0	0	0	0	0
CHD15851P	GCF_017590865.1	USA	Chicken (Broiler)	Small intestine	Necrotic enteritis	2018	1	8	G	1	0	0	0	0	0	0	0	1	0	0	0	1	1	1	1	1	1	1	1	1	1	0	1	1	0	1	0	0	0	0	0	0	0	0	0	0	0
CHD15829P	GCF_017590885.1	USA	Chicken (Broiler)	Small intestine	Necrotic enteritis	2018	1	8	G	1	0	0	0	0	0	0	0	1	0	0	0	1	1	1	1	1	1	1	1	1	1	0	1	1	0	1	0	0	0	0	0	0	0	0	0	0	0
CHD15813P	GCF_017590915.1	USA	Chicken (Broiler)	Small intestine	Necrotic enteritis	2018	1	8	G	1	0	0	0	0	0	0	0	1	0	0	0	1	1	1	1	1	1	1	1	1	1	0	1	1	0	1	0	0	0	0	0	0	0	0	0	0	0
CHD10486P	GCF_017590925.1	USA	Chicken (Broiler)	Small intestine	Necrotic enteritis	2018	1	5	A	1	0	0	0	0	0	0	0	0	0	0	0	1	1	1	1	1	1	1	1	1	1	0	1	0	0	1	0	0	0	0	0	0	0	0	0	0	0
CHD15820P	GCF_017590945.1	USA	Chicken (Broiler)	Small intestine	Necrotic enteritis	2018	1	2	G	1	0	0	0	0	0	0	0	1	0	0	0	1	1	1	1	1	1	1	1	1	1	0	1	0	0	1	0	0	0	0	0	0	0	0	0	0	0
CHD15809P	GCF_017590975.1	USA	Chicken (Broiler)	Small intestine	Necrotic enteritis	2018	1	2	G	1	0	0	0	0	0	0	0	1	0	0	0	1	1	1	1	1	1	1	1	1	1	0	1	0	0	1	0	0	0	0	0	0	0	0	0	0	0
CHD12845P	GCF_017590995.1	USA	Chicken (Broiler)	Small intestine	Necrotic enteritis	2018	1	8	G	1	0	0	0	0	0	0	0	1	0	0	0	1	1	1	1	1	1	1	1	1	1	0	1	1	0	1	0	0	0	0	0	0	0	0	0	0	0
CHD10480P	GCF_017591015.1	USA	Chicken (Broiler)	Small intestine	Necrotic enteritis	2018	1	8	G	1	0	0	0	0	0	0	0	1	0	0	0	1	1	1	1	1	1	1	1	1	1	0	1	1	0	1	0	0	0	0	0	0	0	0	0	0	0
CHD10463P	GCF_017591035.1	USA	Chicken (Broiler)	Small intestine	Necrotic enteritis	2018	1	5	A	1	0	0	0	0	0	0	0	0	0	0	0	1	1	1	1	1	1	1	1	1	1	0	1	0	0	1	0	0	0	0	0	0	0	0	0	0	0
CHD10481P	GCF_017591045.1	USA	Chicken (Broiler)	Small intestine	Necrotic enteritis	2018	1	5	A	1	0	0	0	0	0	0	0	0	0	0	0	1	1	1	1	1	1	1	1	1	1	0	1	0	0	1	0	0	0	0	0	0	0	0	0	0	0
CHD10460P	GCF_017591055.1	USA	Chicken (Broiler)	Small intestine	Necrotic enteritis	2018	1	8	G	1	0	0	0	0	0	0	0	1	0	0	0	1	1	1	1	1	1	1	1	1	1	0	1	1	0	1	0	0	0	0	0	0	0	0	0	0	0
CHD10455P	GCF_017591095.1	USA	Chicken (Broiler)	Small intestine	Necrotic enteritis	2018	1	2	G	1	0	0	0	0	0	0	0	1	0	0	0	1	1	1	1	1	1	1	1	1	1	0	1	1	0	1	0	0	0	0	0	0	0	0	0	0	0
B20	GCF_017897335.1	South Korea	Chicken	Feces	−	2015	3		F	1	0	0	0	0	0	0	1	0	0	0	0	0	0	1	0	0	1	0	0	0	0	0	1	0	0	1	0	0	0	0	0	0	0	0	0	0	0
19TSBNCP	GCF_018135545.1	China	Cattle	Intestinal contents	−	2019	1	4	A	1	0	0	0	0	0	0	0	0	0	0	0	1	0	1	1	1	1	1	1	1	1	0	1	0	0	1	0	0	0	0	0	0	0	0	0	0	0
QHY-11	GCF_019710675.1	China	Tibetan sheep	Feces (Rectum)	−	2020	4		A	1	0	0	0	0	0	0	0	0	0	0	0	1	0	1	1	1	1	1	1	1	1	0	1	0	0	1	0	0	0	0	0	0	0	0	0	0	0
QHY-13	GCF_019710695.1	China	Tibetan sheep	Feces (Rectum)	−	2020	9		A	1	0	0	0	0	0	0	0	0	0	0	0	1	0	1	1	0	1	0	0	0	0	0	1	0	0	1	0	0	0	0	0	0	0	0	0	0	0
QHY-18	GCF_019710715.1	China	Tibetan sheep	Feces (Rectum)	−	2020	5		A	1	0	0	0	0	0	0	0	0	0	0	0	1	0	1	1	1	1	1	1	1	1	0	1	0	0	1	0	0	0	0	0	0	0	0	0	0	0
QHY-1	GCF_019710785.1	China	Tibetan sheep	Feces (Rectum)	−	2020	1	6	A	1	0	0	0	0	0	0	0	0	0	0	0	1	1	1	1	1	1	1	1	1	0	0	1	0	0	1	0	0	0	0	0	0	0	0	0	0	0
QHY-3	GCF_019710815.1	China	Tibetan sheep	Feces (Rectum)	−	2020	4		A	1	0	0	0	0	0	0	0	0	0	0	0	1	0	1	1	1	1	1	1	1	1	0	1	0	0	1	0	0	0	0	0	0	0	0	0	0	0
WLP-59	GCF_019710835.1	China	Sheep	Feces (Rectum)	−	2019	5		A	1	0	0	0	0	0	0	0	0	0	0	0	1	0	1	1	1	1	1	1	1	1	0	1	0	0	1	0	0	0	0	0	0	0	0	0	0	0
WLP-21	GCF_019710845.1	China	Sheep	Feces (Rectum)	−	2019	1	6	A	1	0	0	0	0	0	0	0	0	0	0	0	1	1	1	1	1	1	1	1	1	0	0	1	0	0	1	0	0	0	0	0	0	0	0	0	0	0
WLP-3	GCF_019710875.1	China	Sheep	Feces (Rectum)	−	2019	4		A	1	0	0	0	0	0	0	0	0	0	0	0	1	0	1	1	1	1	1	1	1	1	0	1	0	0	1	0	0	0	0	0	0	0	0	0	0	0
WLP-18	GCF_019710895.1	China	Sheep	Feces (Rectum)	−	2019	5		A	1	0	0	0	0	0	0	0	0	0	0	0	1	0	1	1	1	1	1	1	1	1	0	1	0	0	1	0	0	0	0	0	0	0	0	0	0	0
QHY-7	GCF_019710905.1	China	Tibetan sheep	Feces (Rectum)	−	2020	1	3	A	1	0	0	0	0	0	0	0	0	0	0	0	1	1	1	1	1	1	1	1	1	1	0	1	0	0	1	0	0	0	0	0	0	0	0	0	0	0
QHY-14	GCF_019710935.1	China	Tibetan sheep	Feces (Rectum)	−	2020	1	3	A	1	0	0	0	0	0	0	0	0	0	0	0	1	1	1	1	1	1	1	1	1	1	0	1	0	0	1	0	0	0	0	0	0	0	0	0	0	0
QHY-12	GCF_019710955.1	China	Tibetan sheep	Feces (Rectum)	−	2020	4		A	1	0	0	0	0	0	0	0	0	0	0	0	1	0	1	1	1	1	1	1	1	1	0	1	0	0	1	0	0	0	0	0	0	0	0	0	0	0
KJ-21	GCF_019710975.1	China	Sheep	Feces (Rectum)	−	2019	1	3	A	1	0	0	0	0	0	0	0	0	0	0	0	1	1	1	1	1	1	1	1	1	1	0	1	0	0	1	0	0	0	0	0	0	0	0	0	0	0
GY-97	GCF_019710995.1	China	Sheep	Feces	−	2019	2		A	1	0	0	0	0	0	0	0	0	0	0	0	1	1	1	1	1	1	1	1	1	1	0	1	0	0	1	0	0	0	0	0	0	0	0	0	0	0
KJ-4	GCF_019711005.1	China	Sheep	Feces (Rectum)	−	2019	1	3	A	1	0	0	0	0	0	0	0	0	0	0	0	1	1	1	1	1	1	1	1	1	1	0	1	0	0	1	0	0	0	0	0	0	0	0	0	0	0
GY-71	GCF_019711035.1	China	Sheep	Feces	−	2019	5		A	1	0	0	0	0	0	0	0	0	0	0	0	1	1	1	1	0	1	1	1	1	1	0	1	0	0	1	0	0	0	0	0	0	0	0	0	0	0
GY-40	GCF_019711055.1	China	Sheep	Feces	−	2019	2		A	1	0	0	0	0	0	0	0	0	0	0	0	1	1	1	1	1	1	1	1	1	1	0	1	0	0	1	0	0	0	0	0	0	0	0	0	0	0
GY-41	GCF_019711075.1	China	Sheep	Feces	−	2019	5		A	1	0	0	0	0	0	0	0	0	0	0	0	1	1	1	1	0	1	1	1	1	1	0	1	0	0	1	0	0	0	0	0	0	0	0	0	0	0
GY-32	GCF_019711085.1	China	Sheep	Feces	−	2019	5		A	1	0	0	0	0	0	0	0	0	0	0	0	1	0	1	1	1	1	1	1	1	1	0	1	0	0	1	0	0	0	0	0	0	0	0	0	0	0
GY-26	GCF_019711115.1	China	Sheep	Feces	−	2019	2		A	1	0	0	0	0	0	0	0	0	0	0	0	1	1	1	1	1	1	1	1	1	1	0	1	0	0	1	0	0	0	0	0	0	0	0	0	0	0
GY-1	GCF_019711135.1	China	Sheep	Feces	−	2019	4		A	1	0	0	0	0	0	0	0	0	0	0	0	1	1	1	1	1	1	1	1	1	1	0	1	0	0	1	0	0	0	0	0	0	0	0	0	0	0
GY-15	GCF_019711155.1	China	Sheep	Feces	−	2019	4		A	1	0	0	0	0	0	0	0	0	0	0	0	1	0	1	1	1	1	1	1	1	1	0	1	0	0	1	0	0	0	0	0	0	0	0	0	0	0
K22	GCF_019733895.1	China	Human	Feces	−	2020	2		A	1	0	0	0	0	0	0	0	0	0	0	0	1	1	1	1	1	1	1	1	1	1	0	1	0	0	1	0	0	0	0	0	0	0	0	0	0	0
CPN 17a	GCF_020138355.1	−	Cattle	Feces	Healthy	−	6		A	1	0	0	0	0	0	0	0	0	0	0	0	1	0	1	1	1	1	1	1	1	1	0	1	0	0	1	0	0	0	0	0	0	0	0	0	0	0
CPM 77b	GCF_020138375.1	−	Environment	Soil	−	−	2		F	1	0	0	0	0	0	0	1	0	0	0	0	1	0	1	1	1	1	1	1	1	1	0	1	0	0	1	0	0	0	0	0	0	0	0	0	0	0
CPLi 6-1	GCF_020138395.1	−	Environment	Sludge	−	−	2		F	1	0	0	0	0	0	0	1	0	0	0	0	1	0	1	1	1	1	1	1	1	1	0	1	0	0	1	0	0	0	0	0	0	0	0	0	0	0
CPLi3-1	GCF_020138415.1	−	Environment	Sludge	−	−	2		F	1	0	0	0	0	0	0	1	0	0	0	0	1	1	1	1	1	1	1	1	1	1	0	1	0	0	1	0	0	0	0	0	0	0	0	0	0	0
CPI 75-1	GCF_020138435.1	Finland	Human	Feces	Healthy	2003	1	3	F	1	0	0	0	0	0	0	1	0	0	0	0	1	1	1	1	1	1	1	1	1	1	0	1	0	0	1	0	0	0	0	0	0	1	0	0	0	0
CPI 63K-r5	GCF_020138455.1	Finland	Human	Feces	Healthy	2003	2		F	1	0	0	0	0	0	0	1	0	0	0	0	1	1	1	1	1	1	1	1	1	1	0	1	0	0	1	0	0	0	0	0	0	0	0	0	0	0
CPI 57K-1	GCF_020138475.1	Finland	Human	Feces	Healthy	2003	2		F	1	0	0	0	0	0	0	1	0	0	0	0	1	0	1	1	1	1	1	1	1	1	0	1	0	0	1	0	0	0	0	0	0	0	0	0	0	0
CPI 53k-r1	GCF_020138495.1	Finland	Human	Feces	Healthy	2003	2		F	1	0	0	0	0	0	0	1	0	0	0	0	1	1	1	1	1	1	1	1	1	1	0	1	0	0	1	0	0	0	0	0	0	1	0	0	0	0
CPI 39-1a	GCF_020138515.1	Finland	Human	Feces	Healthy	2003	2		F	1	0	0	0	0	0	0	1	0	0	0	0	1	0	1	1	1	1	1	1	1	1	0	1	0	0	1	0	0	0	0	0	0	0	0	0	0	0
955/85	GCF_020138535.1	Germany	Human	Feces	Food poisoning	1985	3		F	1	0	0	0	0	0	0	1	0	0	0	0	0	0	1	0	0	1	0	0	0	0	0	1	0	0	1	0	0	0	0	0	0	0	0	0	0	0
C793	GCF_020138555.1	Finland	Food	Pork casserole	Food poisoning	2005	3		F	1	0	0	0	0	0	0	1	0	0	0	0	0	0	1	0	0	1	0	0	0	0	0	1	0	0	1	0	0	0	0	0	0	0	0	0	0	0
C746	GCF_020138575.1	Finland	Food	Pea soup	Food poisoning	2004	3		F	1	0	0	0	0	0	0	1	0	0	0	0	0	0	1	0	0	1	0	0	0	0	0	1	0	0	1	0	0	0	0	0	0	0	0	0	0	0
721/84	GCF_020138595.1	Germany	Food	Rabbit meat	Food poisoning	1984	2		F	1	0	0	0	0	0	0	1	0	0	0	0	1	0	1	1	1	1	1	1	1	1	0	1	0	0	1	0	0	0	0	0	0	0	0	0	0	0
C645	GCF_020138615.1	Finland	Food	Meatball soup	Food poisoning	2003	3		F	1	0	0	0	0	0	0	1	0	0	0	0	0	0	1	0	0	1	0	0	0	0	0	1	0	0	1	0	0	0	0	0	0	0	0	0	0	0
497/86	GCF_020138635.1	Germany	Human	Feces	Food poisoning	1986	3		F	1	0	0	0	0	0	0	1	0	0	0	0	0	0	1	0	1	1	1	0	1	0	0	1	0	0	1	0	0	0	0	0	0	0	0	0	0	0
346/91	GCF_020138655.1	Germany	Human	Feces	Food poisoning	1991	3		F	1	0	0	0	0	0	0	1	0	0	0	0	0	0	1	0	1	1	1	0	1	0	0	1	0	0	1	0	0	0	0	0	0	0	0	0	0	0
318/86	GCF_020138675.1	Germany	Human	Feces	Food poisoning	1986	3		F	1	0	0	0	0	0	0	1	0	0	0	0	0	0	1	0	1	1	1	0	1	0	0	1	0	0	1	0	0	0	0	0	0	0	0	0	0	0
310/85	GCF_020138695.1	Germany	Food	Rabbit meat	Food poisoning	1985	3		F	1	0	0	0	0	0	0	1	0	0	0	0	0	0	1	1	1	1	1	0	1	0	0	1	0	0	1	0	0	0	0	0	0	0	0	0	0	0
C269	GCF_020138715.1	Finland	Food	Salmon	Food poisoning	1999	2		F	1	0	0	0	0	0	0	1	0	0	0	0	1	0	1	1	1	1	1	1	1	1	0	1	0	0	1	0	0	0	0	0	0	0	0	0	0	0
C216	GCF_020138735.1	Finland	Food	Roast beef	Food poisoning	2006	2		F	1	0	0	0	0	0	0	1	0	0	0	0	1	0	1	1	1	1	1	1	1	1	0	1	0	0	1	0	0	0	0	0	0	0	0	0	0	0
20/85	GCF_020138755.1	Germany	Human	Feces	Food poisoning	1985	3		F	1	0	0	0	0	0	0	1	0	0	0	0	0	0	1	0	0	1	0	0	0	0	0	1	0	0	1	0	0	0	0	0	0	0	0	0	0	0
CPI 18-6	GCF_020138775.1	Finland	Human	Feces	Healthy	2003	4		A	1	0	0	0	0	0	0	0	0	0	0	0	1	0	1	1	1	1	1	1	1	1	0	1	0	0	1	0	0	0	0	0	0	0	0	0	0	0
CPI 18-1b	GCF_020138795.1	Finland	Human	Feces	Healthy	2003	2		F	1	0	0	0	0	0	0	1	0	0	0	0	1	0	1	1	1	1	1	1	1	1	0	1	0	0	1	0	0	0	0	0	0	0	0	0	0	0
149/92	GCF_020139215.1	Germany	Human	Feces	Food poisoning	1992	2		A	1	0	0	0	0	0	0	0	0	0	0	0	1	0	1	1	1	1	1	1	1	1	0	1	0	0	1	0	0	0	0	0	0	0	0	0	0	0
CPI 103K-3	GCF_020139235.1	Finland	Human	Feces	Healthy	2003	2		F	1	0	0	0	0	0	0	1	0	0	0	0	1	1	1	1	1	1	1	1	1	1	0	1	0	0	1	0	0	0	0	0	0	0	0	0	0	0
AAD1903a	GCF_020139255.1	Finland	Human	Feces	Antibiotic associated diarrhea	2002	7		E	1	0	0	1	1	0	0	1	0	0	0	0	1	1	1	1	1	1	1	1	1	1	0	1	0	0	1	0	0	0	0	0	0	0	0	0	0	1
AAD 1527a	GCF_020139275.1	Finland	Human	Feces	Antibiotic associated diarrhea	2002	2		F	1	0	0	0	0	0	0	1	0	0	0	0	1	1	1	1	1	1	1	1	1	1	0	1	0	0	1	0	0	0	0	0	0	0	0	0	0	0
1293/86	GCF_020139295.1	Germany	Food	Meatballs	Food poisoning	1986	3		F	1	0	0	0	0	0	0	1	0	0	0	0	0	0	1	0	0	1	0	0	0	0	0	1	0	0	1	0	0	0	0	0	0	0	0	0	0	0
MSK.2.72	GCF_020709015.1	USA	Human	Feces	−	−	2		A	1	0	0	0	0	0	0	0	0	0	0	0	1	1	1	1	1	1	1	1	1	1	0	1	0	0	1	0	0	0	0	0	0	0	0	0	0	0
P627	GCF_020819795.1	USA	Macaca mulatta	Feces	−	2016	6		A	1	0	0	0	0	0	0	0	0	0	0	0	0	0	1	1	1	1	1	1	1	1	0	1	0	0	1	0	0	0	0	0	0	0	0	0	0	0
P161	GCF_020819855.1	USA	Macaca mulatta	Feces	−	2016	6		A	1	0	0	0	0	0	0	0	0	0	0	0	0	0	1	1	1	1	1	1	1	1	0	1	0	0	1	0	0	0	0	0	0	0	0	0	0	0
P201	GCF_020819895.1	USA	Macaca mulatta	Feces	−	2016	2		A	1	0	0	0	0	0	0	0	0	0	0	0	0	0	1	1	1	1	1	1	1	1	0	1	0	0	1	0	0	0	0	0	0	0	0	0	0	0
P147	GCF_020819915.1	USA	Macaca mulatta	Feces	−	2016	2		A	1	0	0	0	0	0	0	0	0	0	0	0	0	0	1	1	1	1	1	1	1	1	0	1	0	0	1	0	0	0	0	0	0	0	0	0	0	0
P146	GCF_020819925.1	USA	Macaca mulatta	Feces	−	2016	2		A	1	0	0	0	0	0	0	0	0	0	0	0	0	0	1	1	1	1	1	1	1	1	0	1	0	0	1	0	0	0	0	0	0	0	0	0	0	0
P945	GCF_020820015.1	USA	Macaca mulatta	Feces	−	2016	2		A	1	0	0	0	0	0	0	0	0	0	0	0	0	0	1	1	1	1	1	1	1	1	0	1	0	0	1	0	0	0	0	0	0	0	0	0	0	0
P946	GCF_020820025.1	USA	Macaca mulatta	Feces	−	2016	2		A	1	0	0	0	0	0	0	0	0	0	0	0	0	0	1	1	1	1	1	1	1	1	0	1	0	0	1	0	0	0	0	0	0	0	0	0	0	0
ET49	GCF_021532025.1	−	Boar	Feces	Healthy	2019	4		A	1	0	0	0	0	0	0	0	0	0	0	0	1	0	1	1	1	1	1	1	1	0	0	1	0	0	1	0	0	0	0	0	1	0	0	0	0	0
AAD1900a	GCF_021560735.1	Finland	Human	Feces	Antibiotic associated diarrhea	2002	2		F	1	0	0	0	0	0	0	1	0	0	0	0	1	0	1	1	1	1	1	1	1	1	0	1	0	0	1	0	0	0	0	0	0	0	0	0	0	0
MSK.2.79	GCF_022132865.1	USA	Human	Feces	−	−	2		A	1	0	0	0	0	0	0	0	0	0	0	0	1	1	1	1	1	1	1	1	1	1	0	1	0	0	1	0	0	0	0	0	0	0	0	0	0	0
MSK.2.96	GCF_022132885.1	USA	Human	Feces	−	−	2		A	1	0	0	0	0	0	0	0	0	0	0	0	1	1	1	1	1	1	1	1	1	1	0	1	0	0	1	0	0	0	0	0	0	0	0	0	0	0
MSK.2.66	GCF_022132945.1	USA	Human	Feces	−	−	2		A	1	0	0	0	0	0	0	0	0	0	0	0	1	1	1	1	1	1	1	1	1	1	0	1	0	0	1	0	0	0	0	0	0	0	0	0	0	0
MSK.2.48	GCF_022132965.1	USA	Human	Feces	−	−	2		A	1	0	0	0	0	0	0	0	0	0	0	0	1	1	1	1	1	1	1	1	1	1	0	1	0	0	1	0	0	0	0	0	0	0	0	0	0	0
MSK.2.29	GCF_022132975.1	USA	Human	Feces	−	−	2		A	1	0	0	0	0	0	0	0	0	0	0	0	1	1	1	1	1	1	1	1	1	1	0	1	0	0	1	0	0	0	0	0	0	0	0	0	0	0
Qinghai-1	GCF_022429605.1	China	Yak	Stool	−	2020	9		A	1	0	0	0	0	0	0	0	0	0	0	0	1	0	1	1	0	1	0	0	0	0	0	1	0	0	1	0	0	0	0	0	0	0	0	0	0	0
OA14	GCF_022440625.1	Malaysia	Human	Feces	−	2016	8		A	1	0	0	0	0	0	0	0	0	0	0	0	0	0	1	1	1	1	1	1	1	1	0	1	0	0	1	0	0	0	0	0	0	0	0	0	0	1
ML2	GCF_022649385.1	China	Chicken	Feces	Necrotic enteritis	2020	1	2	G	1	0	0	0	0	0	0	0	1	0	0	0	1	0	1	1	1	1	1	1	1	1	0	1	0	0	1	0	0	0	0	0	0	0	0	0	0	0
TS0018	GCF_022688785.1	China	Rabbit	Intestine	−	2021	9		A	1	0	0	0	0	0	0	0	0	0	0	0	1	1	1	1	0	1	0	0	0	0	0	1	0	0	1	0	0	0	0	0	0	0	0	0	0	0
21-D-4	GCF_022809015.1	China	Goat	Rectum	−	2021	5		D	1	0	1	0	0	0	0	0	0	0	0	0	1	1	1	1	1	1	1	1	1	1	0	1	0	0	1	0	0	0	0	0	0	0	0	0	0	0
21-D-2	GCF_022809035.1	China	Goat	Rectum	−	2021	5		D	1	0	1	0	0	0	0	0	0	0	0	0	1	1	1	1	1	1	1	1	1	1	0	1	0	0	1	0	0	0	0	0	0	0	0	0	0	0
21-D-1	GCF_022809065.1	China	Goat	Rectum	−	2021	5		D	1	0	1	0	0	0	0	0	0	0	0	0	1	1	1	1	1	1	1	1	1	1	0	1	0	0	1	0	0	0	0	0	0	0	0	0	0	0
P2-E7	GCF_024055875.1	USA	Human	Descending colon lumen	−	2021	2		A	1	0	0	0	0	0	0	0	0	0	0	0	1	1	1	1	1	1	1	1	1	1	0	1	0	0	1	0	0	0	0	0	0	0	0	0	0	0
P2-F12	GCF_024128825.1	USA	Human	Descending colon lumen	−	2021	2		A	1	0	0	0	0	0	0	0	0	0	0	0	1	1	1	1	1	1	1	1	1	1	0	1	0	0	1	0	0	0	0	0	0	0	0	0	0	0
P2-F8	GCF_024294865.1	USA	Human	Descending colon lumen	−	2021	2		A	1	0	0	0	0	0	0	0	0	0	0	0	1	1	1	1	1	1	1	1	1	1	0	1	0	0	1	0	0	0	0	0	0	0	0	0	0	0
P1-B8	GCF_024295025.1	USA	Human	Ascending colon lumen	−	2021	2		A	1	0	0	0	0	0	0	0	0	0	0	0	1	1	1	1	1	1	1	1	1	1	0	1	0	0	1	0	0	0	0	0	0	0	0	0	0	0
FA	GCF_024448025.1	USA	African wild dog	Feces	−	2019	9		A	1	0	0	0	0	0	0	0	0	0	0	0	1	0	1	0	0	1	0	0	0	0	0	1	0	0	1	0	0	0	0	0	0	0	0	0	0	0
JXNC-S10	GCF_024599915.1	China	Sheep	−	−	2020	2		A	1	0	0	0	0	0	0	0	0	0	0	0	1	1	1	1	1	1	1	1	1	1	0	1	0	0	1	0	0	0	0	0	0	0	0	0	0	0
JXNC-DD	GCF_024599935.1	China	Dog	−	Healthy	2021	2		A	1	0	0	0	0	0	0	0	0	0	0	0	1	1	1	1	1	1	1	1	1	1	0	1	0	0	1	0	0	0	0	0	0	0	0	0	0	0
JXNC-3B	GCF_024599955.1	China	Pig	Feces	−	2019	4		A	1	0	0	0	0	0	0	0	0	0	0	0	1	0	1	1	1	1	1	1	1	0	0	1	0	0	1	0	0	0	0	0	0	0	0	0	0	0
DSM 29991	GCF_024622845.1	Germany	Mouse (Wild mouse)	Gut	−	2014	5		A	1	0	0	0	0	0	0	0	0	0	0	0	1	1	1	1	1	1	1	1	1	1	0	1	0	0	1	0	0	0	0	0	0	0	0	0	0	0
JXNC-J1	GCF_024652845.1	China	Bird (Jay)	−	−	2021	1	7	A	1	0	0	0	0	0	0	0	0	0	0	0	1	0	1	1	1	1	1	1	1	0	0	1	0	0	1	0	0	0	0	0	0	0	0	0	0	0
JXNC-B4	GCF_024652865.1	China	Cattle	Feces (Manure)	−	2021	1	7	A	1	0	0	0	0	0	0	0	0	0	0	0	1	1	1	1	1	1	1	1	1	0	0	1	0	0	1	0	0	0	0	0	0	0	0	0	0	0
P6	GCF_024734505.1	Chile	Environment	Water	−	2019	4		A	1	0	0	0	0	0	0	0	0	0	0	0	1	0	1	1	1	1	1	1	1	1	0	1	0	0	1	0	0	0	0	0	0	0	0	0	0	0
PUC_274	GCF_024734525.1	Chile	Human	−	−	2019	4		A	1	0	0	0	0	0	0	0	0	0	0	0	1	0	1	1	1	1	1	1	1	1	0	1	0	0	1	0	0	0	0	0	0	0	0	0	0	0
MFDS1012647	GCF_025677705.1	South Korea	Food	Barbeque	−	2018	3		F	1	0	0	0	0	0	0	1	0	0	0	0	0	0	1	0	0	1	1	0	1	0	0	1	0	0	1	0	0	0	0	0	0	0	0	0	0	0
AD4700001	GCF_025946785.1	USA	−	Gut	−	2021	1	2	G	1	0	0	0	0	0	0	0	1	0	0	0	1	1	1	1	1	1	1	1	1	1	0	1	0	0	1	0	0	0	0	0	0	0	0	0	0	0
JUM001	GCF_025989775.1	Japan	Human	Bile (Surgery)	−	2022	2		A	1	0	0	0	0	0	0	0	0	0	0	0	1	1	1	1	1	1	1	1	1	1	0	1	0	0	1	0	0	0	0	0	0	0	0	0	0	0
CP118	GCF_026072755.1	Japan	Cattle	Skeletal muscle	Post paralysis	2012	7		E	1	0	0	1	1	0	0	1	0	0	0	0	1	0	1	1	1	1	1	1	1	1	0	1	0	0	1	0	0	0	0	0	0	0	0	0	0	1
Cp14-019	GCF_026230555.1	Australia	Goat	Milk (Filter)	−	2014	5		D	1	0	1	0	0	0	0	0	0	0	0	0	1	0	1	1	1	1	1	1	1	1	0	1	0	0	1	0	0	0	0	0	0	0	0	0	0	0
Cp14-021	GCF_026230575.1	Australia	Environment	Feed (Caprine farm)	−	2014	9		A	1	0	0	0	0	0	0	0	0	0	0	0	1	0	1	1	0	1	0	0	0	0	0	1	0	0	1	0	0	0	0	0	0	0	0	0	0	0
Cp14-016	GCF_026230615.1	Australia	Goat	Feces	−	2014	5		A	1	0	0	0	0	0	0	0	0	0	0	0	1	0	1	1	1	1	1	1	1	1	0	1	0	0	1	0	0	0	0	0	0	0	0	0	0	0
Cp14-014	GCF_026230655.1	Australia	Goat	Milk	−	2014	5		D	1	0	1	0	0	0	0	0	0	0	0	0	1	0	1	1	1	1	1	1	1	1	0	1	0	0	1	0	0	0	0	0	0	0	0	0	0	0
Cp14-013	GCF_026230675.1	Australia	Environment	Soil (Ovine farm)	−	2014	5		A	1	0	0	0	0	0	0	0	0	0	0	0	1	0	1	1	1	1	1	1	1	1	0	1	0	0	1	0	0	0	0	0	0	0	0	0	0	0
Cp14-008	GCF_026230695.1	Australia	Goat	Milk	−	2014	5		A	1	0	0	0	0	0	0	0	0	0	0	0	1	0	1	1	1	1	1	1	1	1	0	1	0	0	1	0	0	0	0	0	0	0	0	0	0	0
Cp14-010	GCF_026230715.1	Australia	Environment	Feed (Caprine farm)	−	2014	1	1	A	1	0	0	0	0	0	0	0	0	0	0	0	1	0	1	1	1	1	1	1	1	1	0	1	0	0	1	0	0	0	0	0	0	0	0	0	0	0
Cp14-011	GCF_026230725.1	Australia	Sheep	Feces	−	2014	5		A	1	0	0	0	0	0	0	0	0	0	0	0	1	0	1	1	1	1	1	1	1	1	0	1	0	0	1	0	0	0	0	0	0	0	0	0	0	0
Cp14-007	GCF_026230755.1	Australia	Goat	Milk	−	2014	5		D	1	0	1	0	0	0	0	0	0	0	0	0	1	0	1	1	1	1	1	1	1	1	0	1	0	0	1	0	0	0	0	0	0	0	0	0	0	0
Cp14-006	GCF_026230775.1	Australia	Environment	Soil (Bovine farm)	−	2014	5		A	1	0	0	0	0	0	0	0	0	0	0	0	1	0	1	1	1	1	1	1	1	1	0	1	0	0	1	0	0	0	0	0	0	0	0	0	0	0
Cp14-004	GCF_026230785.1	Australia	Cattle	Feces	−	2014	4		A	1	0	0	0	0	0	0	0	0	0	0	0	1	0	1	1	1	1	1	1	1	1	0	1	0	0	1	0	0	0	0	0	0	0	0	0	0	0
Cp14-001	GCF_026230815.1	Australia	Cattle	Feces	−	2014	4		A	1	0	0	0	0	0	0	0	0	0	0	0	1	0	1	1	1	1	1	1	1	1	0	1	0	0	1	0	0	0	0	0	0	0	0	0	0	0
Cp14-002	GCF_026230835.1	Australia	Cattle	Milk (Filter)	−	2014	5		A	1	0	0	0	0	0	0	0	0	0	0	0	1	1	1	1	1	1	1	1	1	1	0	1	0	0	1	0	0	0	0	0	0	0	0	0	0	0
Cp13-019	GCF_026230855.1	Australia	Environment	Feed (Caprine farm)	−	2013	5		A	1	0	0	0	0	0	0	0	0	0	0	0	1	0	1	1	1	1	1	1	1	1	0	1	0	0	1	0	0	0	0	0	0	0	0	0	0	0
Cp13-017	GCF_026230865.1	Australia	Environment	Soil (Caprine farm)	−	2013	5		D	1	0	1	0	0	0	0	0	0	0	0	0	1	0	1	1	1	1	1	1	1	1	0	1	0	0	1	0	0	0	0	0	0	0	0	0	0	0
Cp13-015	GCF_026230895.1	Australia	Environment	Soil (Ovine farm)	−	2013	5		A	1	0	0	0	0	0	0	0	0	0	0	0	1	0	1	1	1	1	1	1	1	1	0	1	0	0	1	0	0	0	0	0	0	0	0	0	0	0
Cp13-014	GCF_026230915.1	Australia	Sheep	Feces	−	2013	5		A	1	0	0	0	0	0	0	0	0	0	0	0	1	0	1	1	1	1	1	1	1	1	0	1	0	0	1	0	0	0	0	0	0	0	0	0	0	0
Cp13-011	GCF_026230925.1	Australia	Environment	Feed (Caprine farm)	−	2013	5		D	1	0	1	0	0	0	0	0	0	0	0	0	1	0	1	1	1	1	1	1	1	1	0	1	0	0	1	0	0	0	0	0	0	0	0	0	0	0
Cp13-009	GCF_026230935.1	Australia	Environment	Soil (Caprine farm)	−	2013	5		A	1	0	0	0	0	0	0	0	0	0	0	0	1	0	1	1	1	1	1	1	1	1	0	1	0	0	1	0	0	0	0	0	0	0	0	0	0	0
Cp13-007	GCF_026230975.1	Australia	Cattle	Feces	−	2013	4		A	1	0	0	0	0	0	0	0	0	0	0	0	1	1	1	1	1	1	1	1	1	1	0	1	0	0	1	0	0	0	0	0	0	0	0	0	0	0
Cp13-005	GCF_026230985.1	Australia	Environment	Soil (Bovine farm)	−	2013	7		A	1	0	0	0	0	0	0	0	0	0	0	0	1	0	1	1	1	1	1	1	1	1	0	1	0	0	1	0	0	0	0	0	0	0	0	0	0	1
Cp13-001	GCF_026231015.1	Australia	Cattle	Feces	−	2013	1	5	A	1	0	0	0	0	0	0	0	0	0	0	0	1	0	1	1	1	1	1	1	1	0	0	1	0	0	1	0	0	0	0	0	0	0	0	0	0	0
Cp13-003	GCF_026231035.1	Australia	Cattle	Feces	−	2013	9		A	1	0	0	0	0	0	0	0	0	0	0	0	1	0	1	1	0	1	0	0	0	0	0	1	0	0	1	0	0	0	0	0	0	0	0	0	0	0
AM100_PB1_LT_1D_16A	GCF_027661145.1	China	Human	Feces	−	2014	2		A	1	0	0	0	0	0	0	0	0	0	0	0	1	1	1	1	1	1	1	1	1	1	0	1	0	0	1	0	0	0	0	0	0	0	0	0	0	0
UN03-187	GCF_027676225.1	China	Human	Feces	−	2014	1	4	A	1	0	0	0	0	0	0	0	0	0	0	0	1	0	1	1	1	1	1	1	1	1	0	1	0	0	1	0	0	0	0	0	0	0	0	0	0	0
UN03-177	GCF_027676325.1	China	Human	Feces	−	2014	6		A	1	0	0	0	0	0	0	0	0	0	0	0	0	1	1	1	1	1	1	1	1	1	0	1	0	0	1	0	0	0	0	0	0	0	0	0	0	0
UN03-188	GCF_027676525.1	China	Human	Feces	−	2014	6		A	1	0	0	0	0	0	0	0	0	0	0	0	0	1	1	1	1	1	1	1	1	1	0	1	0	0	1	0	0	0	0	0	0	0	0	0	0	0
UN03-185	GCF_027676545.1	China	Human	Feces	−	2014	6		A	1	0	0	0	0	0	0	0	0	0	0	0	0	1	1	1	1	1	1	1	1	1	0	1	0	0	1	0	0	0	0	0	0	0	0	0	0	0
UN03-184	GCF_027676565.1	China	Human	Feces	−	2014	6		A	1	0	0	0	0	0	0	0	0	0	0	0	0	1	1	1	1	1	1	1	1	1	0	1	0	0	1	0	0	0	0	0	0	0	0	0	0	0
TM115-94	GCF_027677445.1	China	Human	Feces	−	2014	2		A	1	0	0	0	0	0	0	0	0	0	0	0	1	1	1	1	1	1	1	1	1	1	0	1	0	0	1	0	0	0	0	0	0	0	0	0	0	0
TM115-84	GCF_027677685.1	China	Human	Feces	−	2014	2		A	1	0	0	0	0	0	0	0	0	0	0	0	1	1	1	1	1	1	1	1	1	1	0	1	0	0	1	0	0	0	0	0	0	0	0	0	0	0
AF101-48	GCF_027686885.1	China	Human	−	−	2014	3		F	1	0	0	0	0	0	0	1	0	0	0	0	0	0	1	0	1	1	0	0	1	0	0	1	0	0	1	0	0	0	0	0	0	0	0	0	0	0
AF101-30	GCF_027687005.1	China	Human	−	−	2014	2		A	1	0	0	0	0	0	0	0	0	0	0	0	0	0	1	0	1	1	1	0	1	1	0	1	0	0	1	0	0	0	0	0	0	0	0	0	0	0
LG100-21	GCF_027695855.1	Hong Kong	Human	Feces	−	2014	6		A	1	0	0	0	0	0	0	0	0	0	0	0	0	0	1	1	1	1	1	1	1	1	0	1	0	0	1	0	0	0	0	0	0	0	0	0	0	0
J1101312st1_C9_J1101312_190322	GCF_028207395.1	USA	Human	−	−	2019	2		A	1	0	0	0	0	0	0	0	0	0	0	0	1	1	1	1	1	1	1	1	1	1	0	1	0	0	1	0	0	0	0	0	0	0	0	0	0	0
RTP31078st1_G3_RTP31078_200813	GCF_028207455.1	USA	Human	−	−	2020	2		A	1	0	0	0	0	0	0	0	0	0	0	0	1	1	1	1	1	1	1	1	1	1	0	1	0	0	1	0	0	0	0	0	0	0	0	0	0	0
D35st1_G5_D35t1_190705	GCF_028207495.1	USA	Human	−	−	2019	5		A	1	0	0	0	0	0	0	0	0	0	0	0	1	1	1	1	1	1	1	1	1	1	0	1	0	0	1	0	0	0	0	0	0	0	0	0	0	0
RTP31078st1_C5_RTP31078_200813	GCF_028207635.1	USA	Human	−	−	2020	2		A	1	0	0	0	0	0	0	0	0	0	0	0	1	1	1	1	1	1	1	1	1	1	0	1	0	0	1	0	0	0	0	0	0	0	0	0	0	0
J1100826st1_E4_J1100826_190719	GCF_028207695.1	USA	Human	−	−	2019	2		A	1	0	0	0	0	0	0	0	0	0	0	0	1	1	1	1	1	1	1	1	1	1	0	1	0	0	1	0	0	0	0	0	0	0	0	0	0	0
J1101312st1_D10_J1101312_190322	GCF_028207715.1	USA	Human	−	−	2019	2		A	1	0	0	0	0	0	0	0	0	0	0	0	1	1	1	1	1	1	1	1	1	1	0	1	0	0	1	0	0	0	0	0	0	0	0	0	0	0
1001285st2_E5_1001285I_161205	GCF_028207755.1	USA	Human	−	−	2016	2		A	1	0	0	0	0	0	0	0	0	0	0	0	1	0	1	1	1	1	1	1	1	1	0	1	0	0	1	0	0	0	0	0	0	0	0	0	0	0
D35st1_D12_D35t1_190705	GCF_028207825.1	USA	Human	−	−	2019	5		A	1	0	0	0	0	0	0	0	0	0	0	0	1	1	1	1	1	1	1	1	1	1	0	1	0	0	1	0	0	0	0	0	0	0	0	0	0	0
1001285st2_G4_1001285I_161205	GCF_028210205.1	USA	Human	−	−	2016	2		A	1	0	0	0	0	0	0	0	0	0	0	0	1	0	1	1	1	1	1	1	1	1	0	1	0	0	1	0	0	0	0	0	0	0	0	0	0	0
1001285st2_E4_1001285I_161205	GCF_028210275.1	USA	Human	−	−	2016	2		A	1	0	0	0	0	0	0	0	0	0	0	0	1	0	1	1	1	1	1	1	1	1	0	1	0	0	1	0	0	0	0	0	0	0	0	0	0	0
1001285st1_B2_1001285H_161024	GCF_028210295.1	USA	Human	−	−	2016	2		A	1	0	0	0	0	0	0	0	0	0	0	0	1	1	1	1	1	1	1	1	1	0	0	1	0	0	1	0	0	0	0	0	0	0	0	0	0	0
CP5	GCF_028437745.1	Pelu	Alpaca	−	−	−	5		A	1	0	0	0	0	0	0	0	0	0	0	0	1	0	1	1	1	1	1	1	1	1	0	1	0	0	1	0	0	0	0	0	0	0	0	0	0	0
OB21 TSA 19	GCF_028743735.1	USA	Human	−	−	2019	5		A	1	0	0	0	0	0	0	0	0	0	0	0	1	0	1	1	1	1	1	1	1	1	0	1	0	0	1	0	0	0	0	0	0	0	0	0	0	0
QHY-2	GCF_028867175.1	China	Tibetan sheep	Feces (Rectum)	−	2020	5		A	1	0	0	0	0	0	0	0	0	0	0	0	1	0	1	1	1	1	1	1	1	1	0	1	0	0	1	0	0	0	0	0	0	0	0	0	0	0
21-D-5	GCF_029233855.1	China	Goat	Rectum	−	2021	5		D	1	0	1	0	0	0	0	1	0	0	0	0	1	1	1	1	1	1	1	1	1	1	0	1	0	0	1	0	0	0	0	0	0	0	0	0	0	0
CN3842	GCF_029392915.1	USA	Ruminant	−	−	2019	1	1	D	1	0	1	0	0	0	0	0	0	0	0	0	1	0	1	1	1	1	1	1	1	1	0	1	0	0	1	0	0	0	0	0	1	0	0	0	0	0
SHDS0050	GCF_029392935.1	USA	Human	−	−	2019	5		D	1	0	1	0	0	0	0	0	0	0	0	0	1	0	1	1	1	1	1	1	1	1	0	1	0	0	1	0	0	0	0	0	0	0	0	0	0	0
NCTC 8346	GCF_029392955.1	−	Sheep	−	−	−	5		D	1	0	1	0	0	0	0	0	0	0	0	0	1	0	1	1	1	1	1	1	1	1	0	1	0	0	1	0	0	0	0	0	0	0	0	0	0	0
ATCC 3626	GCF_029393235.1	USA	Lamb	Intestinal contents	Gastrointestinal diseases	2019	1	1	D	1	0	1	0	0	0	0	0	0	0	0	0	1	1	1	1	0	1	1	1	1	1	0	1	0	0	1	0	0	0	0	0	0	0	0	0	0	0
Cp1	GCF_029541585.1	Ghana	Environment	Hospital wastewater	−	2021	3		F	1	0	0	0	0	0	0	1	0	0	0	0	0	0	1	0	0	1	0	0	0	0	0	1	0	0	1	0	0	0	0	0	0	0	0	0	0	0
ENRHS3	GCF_029580675.1	Ghana	Environment	Hospital wastewater	−	2021	3		F	1	0	0	0	0	0	0	1	0	0	0	0	0	0	1	0	0	1	0	0	0	0	0	1	0	0	1	0	0	0	0	0	0	0	0	0	0	0
ENRHS7	GCF_029580775.1	Ghana	Environment	Hospital wastewater	−	2021	3		F	1	0	0	0	0	0	0	1	0	0	0	0	0	0	1	0	0	1	0	0	0	0	0	1	0	0	1	0	0	0	0	0	0	0	0	0	0	0
ENRHS10	GCF_029580795.1	Ghana	Environment	Hospital wastewater	−	2021	6		A	1	0	0	0	0	0	0	0	0	0	0	0	0	0	1	1	1	1	1	1	1	1	0	1	0	0	1	0	0	0	0	0	0	0	0	0	0	0
ENRHS14	GCF_029580815.1	Ghana	Environment	Hospital wastewater	−	2021	6		A	1	0	0	0	0	0	0	0	0	0	0	0	1	0	1	1	1	1	1	1	1	1	0	1	0	0	1	0	0	0	0	0	0	0	0	0	0	0
ENRHS4	GCF_029580895.1	Ghana	Environment	Hospital wastewater	−	2021	3		F	1	0	0	0	0	0	0	1	0	0	0	0	0	0	1	0	0	1	0	0	0	0	0	1	0	0	1	0	0	0	0	0	0	0	0	0	0	0
ENRHS16	GCF_029581155.1	Ghana	Environment	Hospital wastewater	−	2021	1	5	A	1	0	0	0	0	0	0	0	0	0	0	0	1	1	1	1	1	1	1	1	1	1	0	1	0	0	1	0	0	0	0	0	0	0	0	0	0	0
VWA031	GCF_029783485.1	Netherlands	Food	Meat	−	2002	3		F	1	0	0	0	0	0	0	1	0	0	0	0	0	0	1	0	0	1	0	0	0	0	0	1	0	0	1	0	0	0	0	0	0	0	0	0	0	0
VWA039	GCF_029783505.1	Netherlands	Food	Ice cream	−	2002	4		A	1	0	0	0	0	0	0	0	0	0	0	0	1	0	1	1	1	1	1	1	1	1	0	1	0	0	1	0	0	0	0	0	0	0	0	0	0	0
VWA326	GCF_029783525.1	Netherlands	Food	Soup	−	2008	3		F	1	0	0	0	0	0	0	1	0	0	0	0	0	0	1	0	0	1	0	0	0	0	0	1	0	0	1	0	0	0	0	0	0	0	0	0	0	0
VWA264	GCF_029783745.1	Netherlands	Food	Poultry meat	−	2005	5		A	1	0	0	0	0	0	0	0	0	0	0	0	1	0	1	1	1	1	1	1	1	1	0	1	0	0	1	0	0	0	0	0	0	0	0	0	0	0
VWA019	GCF_029783765.1	Netherlands	Food	Soup	−	2001	3		F	1	0	0	0	0	0	0	1	0	0	0	0	0	0	1	0	0	1	1	0	0	0	0	1	0	0	1	0	0	0	0	0	0	0	0	0	0	0
VWA300	GCF_029783785.1	Netherlands	Food	Ready-to-eat meal	−	2007	3		A	1	0	0	0	0	0	0	0	0	0	0	0	0	0	1	0	0	1	0	0	0	0	0	1	0	0	1	0	0	0	0	0	0	0	0	0	0	0
ZWCP172	GCF_029846815.1	China	Cattle	−	−	2022	9		A	1	0	0	0	0	0	0	0	0	0	0	0	1	1	1	1	0	1	0	0	0	0	0	1	0	0	1	0	0	0	0	0	0	0	0	0	0	0
ZWCP168	GCF_029846835.1	China	Cattle	−	−	2022	4		A	1	0	0	0	0	0	0	0	0	0	0	0	1	0	1	1	1	1	1	1	1	1	0	1	0	0	1	0	0	0	0	0	0	0	0	0	0	0
ZWCP165	GCF_029846845.1	China	Cattle	−	−	2022	1	1	A	1	0	0	0	0	0	0	0	0	0	0	0	1	0	1	1	1	1	1	1	1	0	0	1	0	0	1	0	0	0	0	0	0	0	0	0	0	0
ZWCP162	GCF_029846875.1	China	Cattle	−	−	2022	4		A	1	0	0	0	0	0	0	0	0	0	0	0	1	1	1	1	1	1	1	1	1	1	0	1	0	0	1	0	0	0	0	0	0	0	0	0	0	0
ZWCP079	GCF_029846895.1	China	Cattle	−	−	2022	5		A	1	0	0	0	0	0	0	0	0	0	0	0	1	1	1	1	1	1	1	1	1	1	0	1	0	0	1	0	0	0	0	0	0	0	0	0	0	0
ZWCP067	GCF_029846915.1	China	Cattle	−	−	2022	4		A	1	0	0	0	0	0	0	0	0	0	0	0	1	1	1	1	1	1	1	1	1	1	0	1	0	0	1	0	0	0	0	0	0	0	0	0	0	0
VWA006	GCF_029874025.1	Netherlands	Food	Meat	−	2001	6		A	1	0	0	0	0	0	0	0	0	0	0	0	0	0	1	1	1	1	1	1	1	1	0	1	0	0	1	0	0	0	0	0	0	0	0	0	0	0
VWA114	GCF_029874065.1	Netherlands	Food	Dried herbs	−	2003	2		A	1	0	0	0	0	0	0	0	0	0	0	0	1	0	1	1	1	1	1	1	1	1	0	1	0	0	1	0	0	0	0	0	0	0	0	0	0	0
VWA121	GCF_029874085.1	Netherlands	Food	Dried herbs	−	2003	5		A	1	0	0	0	0	0	0	0	0	0	0	0	1	1	1	1	1	1	1	1	1	1	0	1	0	0	1	0	0	0	0	0	0	0	0	0	0	0
C200	GCF_029874125.1	Netherlands	−	−	−	−	2		F	1	0	0	0	0	0	0	1	0	0	0	0	1	0	1	1	1	1	1	1	1	1	0	1	0	0	1	0	0	0	0	0	0	0	0	0	0	0
NCTC 11144	GCF_029874145.1	Netherlands	Food	Beef	−	1975	2		F	1	0	0	0	0	0	0	1	0	0	0	0	1	1	1	1	1	1	1	1	1	1	0	1	0	0	1	0	0	0	0	0	0	0	0	0	0	0
VWA009	GCF_029874305.1	Netherlands	Food	Meat	−	2001	3		F	1	0	0	0	0	0	0	1	0	0	0	0	0	0	1	0	1	1	1	0	1	0	0	1	0	0	1	0	0	0	0	0	0	0	0	0	0	0
VWA085	GCF_029874345.1	Netherlands	Food	Soup	−	2003	3		A	1	0	0	0	0	0	0	0	0	0	0	0	0	0	1	0	0	1	1	0	0	0	0	1	0	0	0	0	0	0	0	0	0	0	0	0	0	0
VWA128	GCF_029874385.1	Netherlands	Food	Meat	−	2003	1	3	A	1	0	0	0	0	0	0	0	0	0	0	0	1	0	1	1	1	1	1	1	1	1	0	1	0	0	1	0	0	0	0	0	0	0	0	0	0	0
C003	GCF_029874675.1	Netherlands	Food	Soup	−	2001	2		F	1	0	0	0	0	0	0	1	0	0	0	0	1	0	1	0	1	1	1	0	1	1	0	1	0	0	1	0	0	0	0	0	0	0	0	0	0	0
C020	GCF_029874715.1	Netherlands	Food	Croquette	−	2002	2		F	1	0	0	0	0	0	0	1	0	0	0	0	0	0	1	0	1	1	1	1	1	1	0	1	0	0	1	0	0	0	0	0	0	0	0	0	0	0
VWA080	GCF_029874755.1	Netherlands	Food	Meat	−	2002	5		A	1	0	0	0	0	0	0	0	0	0	0	0	1	0	1	1	1	1	1	1	1	1	0	1	0	0	1	0	0	0	0	0	0	0	0	0	0	0
C198	GCF_029874775.1	Netherlands	Food	Peanut sauce	−	2003	2		F	1	0	0	0	0	0	0	1	0	0	0	0	1	0	1	1	1	1	1	1	1	1	0	1	0	0	1	0	0	0	0	0	0	0	0	0	0	0
C202	GCF_029874795.1	Netherlands	Food	Soup	−	−	2		F	1	0	0	0	0	0	0	1	0	0	0	0	1	0	1	0	1	1	1	1	1	1	0	1	0	0	1	0	0	0	0	0	0	0	0	0	0	0
NCTC 9851	GCF_900447035.1	UK	Food; meat	Braised Meat	Food poisoning	1955	3		F	1	0	0	0	0	0	0	1	0	0	0	0	0	0	1	0	0	1	0	0	0	0	0	1	0	0	1	0	0	0	0	0	0	0	0	0	0	0
NCTC 8247	GCF_900447065.1	−	−	Feces	−	1952	3		F	1	0	0	0	0	0	0	1	0	0	0	0	0	0	1	0	0	1	0	0	0	0	0	1	0	0	1	0	0	0	0	0	0	0	0	0	0	0
NCTC 3182	GCF_900447075.1	−	Sheep	Lesion	Disease	1930	5		C	1	1	0	0	0	0	0	0	0	0	0	0	1	0	1	1	1	1	1	1	1	1	1	1	1	0	1	0	0	0	0	0	0	0	0	0	0	0
NCTC 10578	GCF_900447085.1	−	−	−	−	1968	5		A	1	0	0	0	0	0	0	0	0	0	0	0	0	0	1	1	1	1	1	1	1	1	0	1	0	0	1	0	0	0	0	0	0	0	0	0	0	0
NCTC 10614	GCF_900447095.1	UK	Human	Feces	Food poisoning	1968	3		F	1	0	0	0	0	0	0	1	0	0	0	0	0	0	1	0	0	1	0	0	0	0	0	1	0	0	1	0	0	0	0	0	0	0	0	0	0	0
NCTC 8798	GCF_900447105.1	−	Food	Meat Rissole	Food poisoning	1953	3		F	1	0	0	0	0	0	0	1	0	0	0	0	0	0	1	0	0	1	0	0	0	0	0	1	0	0	1	0	0	0	0	0	0	0	0	0	0	0
NCTC 10719	GCF_900447125.1	−	Pig	Intestine	Gastrointestinal diseases	1970	4		C	1	1	0	0	0	0	0	0	0	0	0	0	1	0	1	0	1	1	1	0	1	1	0	1	1	0	1	0	0	0	0	0	0	0	0	0	0	0
NCTC 11144	GCF_900447135.1	UK	Food	Beef	Food poisoning	1975	2		F	1	0	0	0	0	0	0	1	0	0	0	0	1	1	1	1	1	1	1	1	1	1	0	1	0	0	1	0	0	0	0	0	0	0	0	0	0	0
NCTC 10239	GCF_900461035.1	UK	Food	Rissole	−	1958	3		F	1	0	0	0	0	0	0	1	0	0	0	0	0	0	1	0	0	1	0	0	0	0	0	1	0	0	1	0	0	0	0	0	0	0	0	0	0	0
NCTC 8679	GCF_900461135.1	UK	Human	Feces	Food poisoning	1950	3		F	1	0	0	0	0	0	0	1	0	0	0	0	0	0	1	0	0	1	0	0	0	0	0	1	0	0	1	0	0	0	0	0	0	0	0	0	0	0
NCTC 8359	GCF_900461145.1	UK	Food	Meat	Food poisoning	1950	3		F	1	0	0	0	0	0	0	1	0	0	0	0	0	0	1	0	0	1	0	0	0	0	0	1	0	0	1	0	0	0	0	0	0	0	0	0	0	0
NCTC 8449	GCF_900461155.1	USA	Ruminant	−	Food poisoning	2019	3		A	1	0	0	0	0	0	0	0	0	0	0	0	0	0	1	0	0	1	0	0	1	0	0	1	0	0	1	0	0	0	0	0	0	0	0	0	0	0
NCTC 8246	GCF_900461205.1	−	−	−	−	1952	1	3	A	1	0	0	0	0	0	0	0	0	0	0	0	1	0	1	1	1	1	1	1	1	1	0	1	0	0	1	0	0	0	0	0	0	0	0	0	0	0
NCTC 10613	GCF_900461235.1	UK	Food	Minced beef	Food poisoning	1967	3		F	1	0	0	0	0	0	0	1	0	0	0	0	0	0	1	0	0	1	0	0	0	0	0	1	0	0	1	0	0	0	0	0	0	0	0	0	0	0
NCTC 8081	GCF_900461295.1	Germany	Human	−	Darmbrand	1946/1948	3		C	1	1	0	0	0	0	0	1	0	0	0	0	0	0	1	0	1	1	0	0	1	0	0	1	0	0	1	0	0	0	0	0	0	0	0	0	0	0
NCTC 8799	GCF_900461325.1	UK	Food	Meat Rissole	−	1952	3		F	1	0	0	0	0	0	0	1	0	0	0	0	0	0	1	0	0	1	0	0	0	0	0	1	0	0	1	0	0	0	0	0	0	0	0	0	0	0
NCTC 10240	GCF_900461395.1	UK	Chicken	−	Food poisoning	1959	3		F	1	0	0	0	0	0	0	1	0	0	0	0	0	0	1	0	1	1	1	0	1	0	0	1	0	0	1	0	0	0	0	0	0	0	0	0	0	0
NCTC 8239	GCF_900461415.1	Netherlands	Food	Salt beef	Food poisoning	1952	3		F	1	0	0	0	0	0	0	1	0	0	0	0	0	0	1	0	0	1	0	0	0	0	0	1	0	0	1	0	0	0	0	0	0	0	0	0	0	0
NCTC 13170	GCF_900475545.1	−	Human	−	−	2007	1	3	A	1	0	0	0	0	0	0	0	0	0	0	0	1	0	1	1	1	1	1	1	1	1	0	1	0	0	1	0	0	0	0	0	0	0	0	0	0	0
NCTC 2837	GCF_900478015.1	−	−	−	−	1929	5		A	1	0	0	0	0	0	0	0	0	0	0	0	1	0	1	1	1	1	1	1	1	1	0	1	0	0	1	0	0	0	0	0	0	0	0	0	0	0
a508.17	GCF_900604525.1	France	Cattle	−	Enterotoxaemia	−	7		E	1	0	0	1	1	0	0	1	0	0	0	0	1	0	1	1	1	1	1	1	1	1	0	1	0	0	1	0	0	0	0	0	0	0	0	0	0	1
a515.17	GCF_900604545.1	France	Human	−	Food poisoning	−	7		E	1	0	0	1	1	0	0	1	0	0	0	0	1	1	1	1	1	1	1	1	1	1	0	1	0	0	1	0	0	0	0	0	0	0	0	0	0	1
NCTC 8797	GCF_901482515.1	UK	Food	Salt beef	Food poisoning	1950	3		F	1	0	0	0	0	0	0	1	0	0	0	0	0	0	1	0	0	1	0	0	0	0	0	1	0	0	1	0	0	0	0	0	0	0	0	0	0	0
NCTC 8678	GCF_901523095.1	UK	Human	Feces	Food poisoning	1951	3		A	1	0	0	0	0	0	0	0	0	0	0	0	0	0	1	0	0	1	0	0	0	0	0	1	0	0	1	0	0	0	0	0	0	0	0	0	0	0
4928STDY7387898	GCF_902166005.1	UK	Human	Feces	Healthy	2018	2		A	1	0	0	0	0	0	0	0	0	0	0	0	0	0	1	1	0	1	1	1	1	0	0	1	0	0	1	0	0	0	0	0	0	0	0	0	0	0
4928STDY7387889	GCF_902166025.1	UK	Human	Feces	Healthy	2018	6		A	1	0	0	0	0	0	0	0	0	0	0	0	0	1	1	1	1	1	1	1	1	1	0	1	0	0	1	0	0	0	0	0	0	0	0	0	0	0
4928STDY7387917	GCF_902166095.1	UK	Human	Feces	Healthy	2018	2		A	1	0	0	0	0	0	0	0	0	0	0	0	1	0	1	1	1	1	1	0	1	1	0	1	0	0	1	0	0	0	0	0	0	1	0	0	0	0
4928STDY7387926	GCF_902166135.1	UK	Human	Feces	Healthy	2018	2		A	1	0	0	0	0	0	0	0	0	0	0	0	1	0	1	1	1	1	1	1	1	1	0	1	0	0	1	0	0	0	0	0	0	0	0	0	0	0
4928STDY7387940	GCF_902166765.1	UK	Human	Feces	Healthy	2018	2		A	1	0	0	0	0	0	0	0	0	0	0	0	0	0	1	1	1	1	1	1	1	1	0	1	0	0	1	0	0	0	0	0	0	0	0	0	0	0
MGYG-HGUT-02372	GCF_902386435.1	−	Human	Gut	−	−	2		A	1	0	0	0	0	0	0	0	0	0	0	0	1	0	1	1	1	1	1	1	1	1	0	1	0	0	1	0	0	0	0	0	0	0	0	0	0	0
Q135.2	GCF_902459425.1	UK	Human	Feces	Healthy	2015	7		A	1	0	0	0	0	0	0	0	0	0	0	0	1	0	1	1	1	1	1	1	1	1	0	1	0	0	1	1	1	0	0	0	0	0	0	0	0	1
Q061.2	GCF_902459435.1	UK	Human	Feces	Healthy	2014	7		E	1	0	0	1	1	0	0	1	0	0	0	0	1	0	1	1	1	1	1	1	1	1	0	1	0	0	1	0	0	0	0	0	0	0	0	0	0	1
Q041.2	GCF_902459455.1	UK	Human	Feces	Healthy	2015	5		D	1	0	1	0	0	0	0	0	0	0	0	0	1	0	1	1	1	1	1	1	1	1	0	1	0	0	1	0	0	0	0	0	0	0	0	0	0	0
CN3718	GCF_951335815.1	Argentina	Guinea pig	−	−	−	5		D	1	0	1	0	0	0	0	0	0	0	0	0	1	0	1	1	1	1	1	1	1	1	0	1	0	0	1	0	0	0	0	0	0	0	0	0	0	0
AGDD2	GCF_951335855.1	Australia	Environment	Soil	−	−	5		A	1	0	0	0	0	0	0	0	0	0	0	0	1	0	1	1	1	1	1	1	1	1	0	1	0	0	1	0	0	0	0	0	0	0	0	0	0	0
CW576	GCF_951335875.1	USA	Pig	−	−	−	10		A	1	0	0	0	0	0	0	0	0	0	0	0	1	0	1	0	1	1	1	1	1	1	0	1	0	0	1	0	0	0	0	0	0	0	0	0	0	0
JGS1558	GCF_951335885.1	USA	Goat	−	−	−	1	3	D	1	0	1	0	0	0	0	0	0	0	0	0	1	0	1	1	1	1	1	1	1	1	0	1	0	0	1	0	0	0	0	0	0	0	0	0	0	0
D13118	GCF_951335905.1	Australia	Dog	−	−	−	1	6	F	1	0	0	0	0	0	0	1	0	1	1	0	1	0	1	1	1	1	1	1	1	0	0	1	0	0	1	0	0	0	0	0	0	0	0	0	0	0
JGS1118	GCF_951335915.1	USA	Lamb	−	−	−	1	1	B	1	1	1	0	0	0	0	0	0	0	0	0	1	1	1	1	1	1	1	1	1	1	0	1	1	1	1	0	0	0	0	0	0	0	0	0	0	0
RY112	GCF_951335935.1	Australia	Human	Stool	−	−	8		A	1	0	0	0	0	0	0	0	0	0	0	0	0	0	1	1	1	1	1	1	1	1	0	1	0	0	1	0	0	0	0	0	0	0	0	0	0	1
RY11	GCF_951335945.1	Australia	Human	Stool	−	−	3		A	1	0	0	0	0	0	0	0	0	0	0	0	0	0	1	0	1	1	1	0	1	0	0	1	0	0	1	0	0	0	0	0	0	0	0	0	0	0
RY119	GCF_951335955.1	Australia	Human	Stool	−	−	3		A	1	0	0	0	0	0	0	0	0	0	0	0	0	0	1	0	1	1	1	0	1	0	0	1	0	0	1	0	0	0	0	0	0	0	0	0	0	0
MC077_H6	GCF_951335965.1	Australia	Human	Gut	−	−	5		A	1	0	0	0	0	0	0	0	0	0	0	0	1	1	1	1	1	1	1	1	1	1	0	1	0	0	1	0	0	0	0	0	0	1	0	0	0	0
CW190	GCF_951335995.1	UK	Food	−	−	−	10		A	1	0	0	0	0	0	0	0	0	0	0	0	1	0	1	0	1	1	1	1	1	1	0	1	0	0	1	0	0	0	0	0	0	0	0	0	0	0
CP_Sheep4	GCF_951336015.1	Australia	Sheep	−	−	−	1	3	A	1	0	0	0	0	0	0	0	0	0	0	0	1	0	1	1	1	1	1	1	1	1	0	1	0	0	1	0	0	0	0	0	0	0	0	0	0	0
RY126	GCF_951336075.1	Australia	Human	Stool	−	−	3		A	1	0	0	0	0	0	0	0	0	0	0	0	0	0	1	0	1	1	1	0	1	0	0	1	0	0	1	0	0	0	0	0	0	0	0	0	0	0
CP600	GCF_951336085.1	France	Cattle	−	−	−	4		A	1	0	0	0	0	0	0	0	0	0	0	0	1	0	1	1	1	1	1	1	1	1	0	1	0	0	1	0	0	0	0	0	0	0	0	0	0	0
CW664	GCF_951336095.1	USA	Pig	−	−	−	10		A	1	0	0	0	0	0	0	0	0	0	0	0	1	0	1	0	1	1	1	1	1	1	0	1	0	0	1	0	0	0	0	0	0	0	0	0	0	0
clos268	GCF_951336115.1	Australia	Chicken	−	−	−	1	5	A	1	0	0	0	0	0	0	0	0	0	0	0	1	1	1	1	1	1	1	1	1	1	0	1	0	0	1	0	0	0	0	0	0	0	0	0	0	0
CW496	GCF_951336125.1	USA	Human	−	−	−	10		A	1	0	0	0	0	0	0	0	0	0	0	0	1	0	1	0	1	1	1	1	1	1	0	1	0	0	1	0	0	0	0	0	0	0	0	0	0	0
CperB2H112	GCF_951336145.1	−	Chicken	−	−	−	5		A	1	0	0	0	0	0	0	0	0	0	0	0	0	0	1	1	1	1	1	1	1	1	0	1	0	0	1	0	0	0	0	0	0	0	0	0	0	0
RY125	GCF_951336165.1	Australia	Human	Stool	−	−	1	1	A	1	0	0	0	0	0	0	0	0	0	0	0	1	0	1	1	1	1	1	1	1	1	0	1	0	0	1	0	0	0	0	0	0	0	0	0	0	0
Cper103980	GCF_951336185.1	−	Chicken	−	−	−	5		A	1	0	0	0	0	0	0	0	0	0	0	0	0	0	1	1	1	1	1	1	1	1	0	1	0	0	1	0	0	0	0	0	0	0	0	0	0	0
CperBRD5	GCF_951336235.1	−	Chicken	−	−	−	1	5	A	1	0	0	0	0	0	0	0	0	0	0	0	1	1	1	1	1	1	1	1	1	1	0	1	0	0	1	0	0	0	0	0	0	0	0	0	0	0
JGS1984	GCF_951336295.1	Australia	Lamb	−	−	−	1	1	B	1	1	1	0	0	0	0	0	0	0	0	0	1	1	1	1	1	1	1	1	1	1	0	1	1	0	1	0	0	0	0	0	0	0	0	0	0	0
AMR_G7_2	GCF_951336325.1	Australia	Human	Gut	−	−	2		A	1	0	0	0	0	0	0	0	0	0	0	0	1	1	1	1	1	1	1	1	1	1	0	1	0	0	1	0	0	0	0	0	0	1	0	0	0	0
CN3948	GCF_951336335.1	Iran	Sheep	−	−	−	5		D	1	0	1	0	0	0	0	1	0	0	0	0	1	1	1	1	1	1	1	1	1	1	0	1	0	0	1	0	0	0	0	0	0	0	0	0	0	0
clos213	GCF_951336375.1	Australia	Chicken	−	−	−	8		A	1	0	0	0	0	0	0	0	0	0	0	0	0	1	1	1	1	1	1	1	1	1	0	1	0	0	1	0	0	0	0	0	0	0	0	0	0	1
CN3717	GCF_951336385.1	Australia	Sheep	−	−	−	7		C	1	1	0	0	0	0	0	0	0	0	0	0	1	0	1	1	1	1	1	1	1	1	0	1	1	0	1	0	0	0	0	0	0	0	0	0	0	1
58875	GCF_951336395.1	−	Turkey	Small intestine	−	−	1	3	A	1	0	0	0	0	0	0	0	0	0	0	0	1	1	1	1	1	1	1	1	1	1	0	1	0	0	1	0	0	0	0	1	1	0	0	1	1	0
TCP018	GCF_951336435.1	Australia	Turkey	Small intestine	−	−	8		A	1	0	0	0	0	0	0	0	0	0	0	0	0	1	1	1	1	1	1	1	1	1	0	1	0	0	1	0	0	0	0	0	0	0	0	0	0	1
CN3693	GCF_951336445.1	Australia	Goat	−	−	−	5		D	1	0	1	0	0	0	0	0	0	0	0	0	1	0	1	1	1	1	1	1	1	1	0	1	0	0	1	0	0	0	0	0	0	0	0	0	0	0
VITAL_27_V_F7	GCF_951336455.1	Australia	Human	Stool	−	−	1	1	A	1	0	0	0	0	0	0	0	0	0	0	0	1	0	1	1	1	1	1	1	1	1	0	1	0	0	1	0	0	0	0	0	0	0	0	0	0	0
TCP012	GCF_951336465.1	Australia	Turkey	−	−	−	1	7	A	1	0	0	0	0	0	0	0	0	0	0	0	1	1	1	1	1	1	1	1	1	1	0	1	0	0	1	0	0	0	0	0	1	0	0	0	0	0
TCP001	GCF_951336475.1	Australia	Turkey	−	−	−	5		A	1	0	0	0	0	0	0	0	0	0	0	0	1	0	1	1	1	1	1	1	1	1	0	1	0	0	1	0	0	0	0	0	0	0	0	0	0	0
CN2414	GCF_951336555.1	UK	Sheep	−	−	−	1	1	D	1	0	1	0	0	0	0	0	0	0	0	0	1	1	1	1	1	1	1	1	1	1	0	1	0	1	1	0	0	0	0	0	0	0	0	0	0	0
CN3922	GCF_951336575.1	UK	−	−	−	−	5		B	1	1	1	0	0	0	0	0	0	0	0	0	1	1	1	1	1	1	1	1	1	1	0	1	1	0	1	0	0	0	0	0	0	0	0	0	0	0
JIR4240	GCF_951336585.1	Australia	Human	−	−	−	2		A	1	0	0	0	0	0	0	0	0	0	0	0	1	0	1	1	1	1	1	1	1	1	0	1	0	0	1	0	0	0	0	0	0	0	0	0	0	0
AMR_G8_2	GCF_951336615.1	Australia	Human	Gut	−	−	2		A	1	0	0	0	0	0	0	0	0	0	0	0	1	1	1	1	1	1	1	1	1	1	0	1	0	0	1	0	0	0	0	0	0	1	0	0	0	0
CW597	GCF_951336645.1	USA	Pig	−	−	−	10		A	1	0	0	0	0	0	0	0	0	0	0	0	1	0	1	0	0	1	1	1	0	1	0	1	0	0	1	0	0	0	0	0	0	0	0	0	0	0
TCP013	GCF_951336675.1	Australia	Turkey	−	−	−	1	7	A	1	0	0	0	0	0	0	0	0	0	0	0	1	1	1	1	1	1	1	1	1	1	0	1	0	0	1	0	0	0	0	0	1	0	0	0	0	0
AMR_A7_2	GCF_951336685.1	Australia	Human	Gut	−	−	2		A	1	0	0	0	0	0	0	0	0	0	0	0	1	1	1	1	1	1	1	1	1	1	0	1	0	0	1	0	0	0	0	0	0	1	0	0	0	0
Bar3	GCF_951336695.1	Australia	Human	−	−	−	3		C	1	1	0	0	0	0	0	1	0	0	0	0	0	0	1	0	1	1	0	0	1	0	0	1	0	0	1	0	0	0	0	0	0	0	0	0	0	0
JIR4985	GCF_951336725.1	Australia	Transconjugant	−	−	−	2		A	1	0	0	0	0	0	0	0	0	0	0	0	1	0	0	1	1	1	1	1	1	1	0	1	0	0	1	0	0	0	0	0	0	0	0	0	0	0
TCP004S	GCF_951336735.1	Australia	Turkey	−	−	−	5		A	1	0	0	0	0	0	0	0	0	0	0	0	1	1	1	1	1	1	1	1	1	1	0	1	0	0	1	0	0	0	0	0	0	0	0	0	0	0
CP24-03	GCF_951336745.1	Australia	−	−	−	−	5		A	1	0	0	0	0	0	0	0	0	0	0	0	1	0	1	1	1	1	1	1	1	1	1	1	0	0	1	0	0	0	0	0	0	0	0	0	0	0
JIR12833	GCF_951336765.1	Australia	−	−	−	−	1	6	C	1	1	0	0	0	0	0	0	0	0	0	0	1	0	1	1	1	1	1	1	1	0	0	1	1	0	0	0	0	0	0	0	0	0	0	0	0	0
JGS4138	GCF_951336775.1	USA	Goat	−	−	−	5		D	1	0	1	0	0	0	0	1	0	0	0	0	1	1	1	1	1	1	1	1	1	1	0	1	0	1	1	1	0	0	0	0	1	0	0	0	0	0
JGS4102	GCF_951336785.1	Australia	Bird	−	−	−	1	8	G	1	0	0	0	0	0	0	0	1	0	0	0	1	1	1	1	1	1	1	1	1	1	0	1	0	0	1	0	0	0	0	0	0	0	0	0	0	0
CN 5383	GCF_951336795.1	Papua New Guinea	Human	−	−	−	1	6	C	1	1	0	0	0	0	0	0	0	0	0	0	1	0	1	1	1	1	1	1	1	0	0	1	1	0	0	0	0	0	0	0	0	0	0	0	0	0
JIR12688	GCF_951336815.1	Australia	−	−	−	−	4		A	1	0	0	0	0	0	0	0	0	0	0	0	1	0	1	1	1	1	1	1	1	1	0	1	0	0	1	0	0	0	0	0	0	0	0	0	0	0
CperB1H119	GCF_951336835.1	−	Chicken	−	−	−	5		A	1	0	0	0	0	0	0	0	0	0	0	0	0	0	1	1	1	1	1	1	1	1	0	1	0	0	1	0	0	0	0	0	0	0	0	0	0	0
TCP004	GCF_951336845.1	Australia	Turkey	Small intestine	−	−	5		A	1	0	0	0	0	0	0	0	0	0	0	0	1	1	1	1	1	1	1	1	1	1	0	1	0	0	1	0	0	0	0	0	0	0	0	0	0	0
CN1020	GCF_951336855.1	Canada	Sheep	−	−	−	5		D	1	0	1	0	0	0	0	0	0	0	0	0	1	0	1	1	1	1	1	1	1	1	0	1	0	0	1	0	0	0	0	0	0	0	0	0	0	0
JIR12012	GCF_951336865.1	Australia	Transconjugant	−	−	−	2		D	1	0	1	0	0	0	0	0	0	0	0	0	1	0	0	1	1	1	1	1	1	1	0	1	0	0	1	0	0	0	0	0	0	0	0	0	0	0
RY39	GCF_951336875.1	Australia	Human	Stool	−	−	5		A	1	0	0	0	0	0	0	0	0	0	0	0	1	0	1	1	1	1	1	1	1	1	0	1	0	0	1	0	0	0	0	0	0	0	0	0	0	0
CP03_1	GCF_951336885.1	Australia	Environment	Soil	−	−	5		A	1	0	0	0	0	0	0	0	0	0	0	0	1	0	1	1	1	1	1	1	1	1	0	1	0	0	1	0	0	0	0	0	0	0	0	0	0	0
MC018CN_B4	GCF_951336915.1	Australia	Human	Gut	−	−	1	3	A	1	0	0	0	0	0	0	0	0	0	0	0	1	0	1	1	1	1	1	1	1	1	0	1	0	0	1	0	0	0	0	0	0	0	0	0	0	0
JIR12878	GCF_951336925.1	Australia	−	−	−	−	2		A	1	0	0	0	0	0	0	0	0	0	0	0	1	1	0	1	1	1	1	1	1	1	0	1	0	0	1	0	0	0	0	0	0	0	0	0	0	0
JIR13182	GCF_951336945.1	Australia	Human	−	Wound	−	5		A	1	0	0	0	0	0	0	0	0	0	0	0	1	0	1	1	1	1	1	1	1	1	0	1	0	0	1	0	0	0	0	0	0	0	0	0	0	0
MC018_H3	GCF_951336955.1	Australia	Human	Gut	−	−	1	3	A	1	0	0	0	0	0	0	0	0	0	0	0	1	0	1	1	1	1	1	1	1	1	0	1	0	0	1	0	0	0	0	0	0	0	0	0	0	0
JIR246	GCF_951336965.1	Belgium	Pig	−	−	−	4		A	1	0	0	0	0	0	0	0	0	0	0	0	1	0	1	1	1	1	1	1	1	0	0	1	0	0	1	0	0	0	0	0	0	0	0	0	0	0
ATCC 27324	GCF_951336985.1	Australia	Calf	−	−	−	4		E	1	0	0	0	0	1	1	0	0	0	0	0	1	1	1	1	1	1	1	1	1	1	0	1	0	1	1	0	0	0	0	0	0	0	0	0	0	0
CN1675	GCF_951336995.1	UK	Sheep	−	−	−	5		D	1	0	1	0	0	0	0	0	0	0	0	0	1	0	1	1	1	1	1	1	1	1	0	1	0	0	1	0	0	0	0	0	0	0	0	0	0	0
AGDD1	GCF_951337015.1	Australia	Environment	Soil	−	−	4		A	1	0	0	0	0	0	0	0	0	0	0	0	1	1	1	1	1	1	1	1	1	1	0	1	0	0	1	0	0	0	0	0	0	0	0	0	0	0
RY51	GCF_951337045.1	Australia	Human	Stool	−	−	3		A	1	0	0	0	0	0	0	0	0	0	0	0	0	0	1	0	1	1	1	0	1	0	0	1	0	0	1	0	0	0	0	0	0	0	0	0	0	0
MC053_E10	GCF_951337075.1	Australia	Human	Gut	−	−	2		A	1	0	0	0	0	0	0	0	0	0	0	0	1	1	1	1	1	1	1	1	1	1	0	1	0	0	1	0	0	0	0	0	0	0	0	0	0	0
VITAL_27_V_F2	GCF_951337085.1	Australia	Human	Stool	−	−	4		A	1	0	0	0	0	0	0	0	0	0	0	0	1	0	1	1	1	1	1	1	1	1	0	1	0	0	1	0	0	0	0	0	0	0	0	0	0	0
CP_Sheep3	GCF_951337095.1	Australia	Sheep	−	−	−	5		A	1	0	0	0	0	0	0	0	0	0	0	0	1	1	1	1	1	1	1	1	1	1	0	1	0	0	1	0	0	0	0	0	0	0	0	0	0	0
MC066_D7	GCF_951337105.1	Australia	Human	Gut	−	−	2		A	1	0	0	0	0	0	0	0	0	0	0	0	1	1	1	1	1	1	1	1	1	1	0	1	0	0	1	0	0	0	0	0	0	0	0	0	0	0
CN677	GCF_951337165.1	Australia	Sheep	−	−	−	1	1	D	1	0	1	0	0	0	0	0	0	0	0	0	1	1	1	1	1	1	1	1	1	1	0	1	0	1	1	0	0	0	0	0	0	0	0	0	0	0
MC056_E4	GCF_951337185.1	Australia	Human	Gut	−	−	6		A	1	0	0	0	0	0	0	0	0	0	0	0	0	0	1	1	1	1	1	1	1	1	0	1	0	0	1	0	0	0	0	0	0	0	0	0	0	0
RY19	GCF_951337215.1	Australia	Human	Stool	−	−	8		A	1	0	0	0	0	0	0	0	0	0	0	0	0	0	1	1	1	1	1	1	1	1	0	1	0	0	1	0	0	0	0	0	0	0	0	0	0	1
TCP035	GCF_951337235.1	Australia	Turkey	−	−	−	5		A	1	0	0	0	0	0	0	0	0	0	0	0	1	1	1	1	1	1	1	1	1	1	0	1	0	0	1	0	0	0	0	0	0	0	0	0	0	0
CN4003	GCF_951337265.1	Ireland	Sheep	−	−	−	3		F	1	0	0	0	0	0	0	1	0	0	0	0	0	0	1	0	0	1	0	0	0	0	0	1	0	0	1	0	0	0	0	0	0	0	0	0	0	0
J20	GCF_951337295.1	USA	Chicken	−	−	−	1	8	G	1	0	0	0	0	0	0	0	1	0	0	0	1	1	1	1	1	1	1	1	1	1	0	1	0	0	1	0	0	0	0	0	0	0	0	0	0	0
CN1990	GCF_951337345.1	UK	Sheep	−	−	−	1	1	B	1	1	1	0	0	0	0	0	0	0	0	0	1	1	1	1	1	1	1	1	1	1	0	1	1	1	1	0	0	0	0	0	0	0	0	0	0	0
NCTC 3110	GCF_951337365.1	USA	Ruminant	−	−	2019	1	1	B	1	1	1	0	0	0	0	0	0	0	0	0	1	1	1	1	1	1	1	1	1	1	0	1	1	0	1	0	0	0	0	0	0	0	0	0	0	0
NCTC 8503	GCF_951337375.1	Kenya	−	Vaccine response	−	1930	5		D	1	0	1	0	0	0	0	0	0	0	0	0	1	0	1	1	1	1	1	1	1	1	0	1	0	0	1	0	0	0	0	0	0	0	0	0	0	0
CN1793	GCF_951337395.1	Australia	−	−	−	−	1	1	B	1	1	1	0	0	0	0	0	0	0	0	0	1	1	1	1	1	1	1	1	1	1	0	1	1	1	1	0	0	0	0	0	0	0	0	0	0	0
CW500	GCF_951337405.1	USA	Pig	−	−	−	10		A	1	0	0	0	0	0	0	0	0	0	0	0	1	0	1	0	1	1	1	1	1	1	0	1	0	0	0	0	0	0	0	0	0	0	0	0	0	0
D13122	GCF_951337425.1	Australia	Dog	−	−	−	7		F	1	0	0	0	0	0	0	1	0	1	1	0	1	1	1	1	1	1	1	1	1	1	0	1	0	0	1	0	0	0	0	0	0	0	0	0	0	1
MC077_F12	GCF_951337505.1	Australia	Human	Gut	−	−	5		A	1	0	0	0	0	0	0	0	0	0	0	0	1	1	1	1	1	1	1	1	1	1	0	1	0	0	1	0	0	0	0	0	0	1	0	0	0	0
DE1_5	GCF_951337545.1	Australia	Dog	Gut	−	−	2		A	1	0	0	0	0	0	0	0	0	0	0	0	0	0	1	0	1	1	1	1	1	1	0	1	0	0	1	0	0	0	0	0	0	0	0	0	0	0
ITX1106-12MP	GCF_951337565.1	USA	Chicken	−	−	−	1	8	G	1	0	0	0	0	0	0	0	1	0	0	0	1	1	1	1	1	1	1	1	1	1	0	1	1	0	1	0	0	0	0	0	0	0	0	0	0	0
CWC 48	GCF_951337855.1	Australia	Human	−	−	−	1	6	C	1	1	0	0	0	0	0	0	0	0	0	0	1	1	1	1	1	1	1	1	1	0	0	1	1	0	1	0	0	0	0	0	0	0	0	0	0	0
NCDC PS49	GCF_951337895.1	USA	−	−	−	−	1	1	B	1	1	1	0	0	0	0	0	0	0	0	0	1	1	1	1	1	1	1	1	1	1	0	1	1	0	1	0	0	0	0	0	0	0	0	0	0	0
CP PB-1	GCF_951338055.1	Japan	Food	Retail meat product	Reported as cpe gene was functianal.	−	7		E	1	0	0	1	1	0	0	1	0	0	0	0	1	0	1	1	1	1	1	1	1	1	0	1	0	0	1	0	0	0	0	0	0	0	0	0	0	1
VITAL_50_E_A7	GCF_951338165.1	Australia	Human	Stool	−	−	2		A	1	0	0	0	0	0	0	0	0	0	0	0	1	0	1	0	1	1	1	0	1	1	0	1	0	0	1	0	0	0	0	0	0	0	0	0	0	0
CP 1432c_1	GCF_951338215.1	Belgium	−	−	−	−	4		A	1	0	0	0	0	0	0	0	0	0	0	0	1	0	1	1	1	1	1	1	1	1	0	1	0	0	1	0	0	0	0	0	0	0	0	0	0	0
CP 1432c	GCF_951338315.1	Belgium	−	−	−	−	2		A	1	0	0	0	0	0	0	0	0	0	0	0	1	0	1	1	1	1	1	1	1	1	0	1	0	0	1	0	0	0	0	0	0	0	0	0	0	0
VITAL_28_H10	GCF_951338345.1	Australia	Human	Stool	−	−	5		A	1	0	0	0	0	0	0	0	0	0	0	0	1	0	1	1	1	1	1	1	1	1	0	1	0	0	1	0	0	0	0	0	0	0	0	0	0	0
VITAL_28_F2	GCF_951339685.1	Australia	Human	Stool	−	−	5		A	1	0	0	0	0	0	0	0	0	0	0	0	1	0	1	1	1	1	1	1	1	1	0	1	0	0	1	0	0	0	0	0	0	0	0	0	0	0
VITAL_28_A7	GCF_951340195.1	Australia	Human	Stool	−	−	5		A	1	0	0	0	0	0	0	0	0	0	0	0	1	0	1	1	1	1	1	1	1	1	0	1	0	0	1	0	0	0	0	0	0	0	0	0	0	0
VITAL_28_D1	GCF_951340375.1	Australia	Human	Stool	−	−	5		A	1	0	0	0	0	0	0	0	0	0	0	0	1	0	1	1	1	1	1	1	1	1	0	1	0	0	1	0	0	0	0	0	0	0	0	0	0	0
16K-1-R1	GCF_023921145.1	Japan	Corvus macrorhyncho	Intestinal contents	−	2016	1	5	G	1	0	0	0	0	0	0	0	1	0	0	0	1	1	1	1	1	1	1	1	1	1	0	1	0	0	1	0	0	0	0	0	0	0	0	0	0	0
a The iap and ibp genes encode a508.17-type Iota-toxin.
b The iap and ibp genes encode JGS1987-type Iota-toxin.
