# Supplementary material for: First genomic analysis of a Clostridium perfringens strain carrying both the cpe and netB genes and the proposal of an amended toxin-based typing scheme
Source: Front Microbiol. 2025 May 19;16:1580271. doi: 10.3389/fmicb.2025.1580271 (PMC12128607; doi:10.3389/fmicb.2025.1580271)
Supplement: Supplementary file 2 [file Table_2.xlsx]

## Sheet: Sup.Table２
Supplementary Table 2. Virulence-related genes of Clostridium perfringens investigated in the present study.
Gene	Genetic location	Product	Activity	Size (aa)	Accession numbera
plc/cpa	chromosome	Alpha-toxin	Phospholipase C and Sphingomyelinase	398	WP_011590041.1
cpb	plasmid	Beta-toxin	Pore-forming toxin	336	WP_003453250.1
etx	plasmid	Epsilon-toxin	Pore-forming toxin	328	WP_003458888.1
iap	plasmid	Iota-toxin	Actin-specific ADP ribosyltransferase	454	WP_124040917.1b
				454	WP_003463422.1c
ibp	plasmid			873	WP_124040918.1b
				875	WP_003463384.1c
cpe	chromosome/plasmid	Enterotoxin	Pore-forming toxin	319	WP_003470007.1
netB	plasmid	NetB	Pore-forming toxin	322	QNV47937.1
netE	plasmid	NetE	Pore-forming toxin	322	WP_061416196.1
netF	plasmid	NetF	Pore-forming toxin	305	WP_061416173.1
netG	plasmid	NetG	Pore-forming toxin	306	WP_075809491.1
pfoA	chromosome	Theta-toxin/perfringolysin O	Pore-forming toxin, Cholesterol-dependent cytolysin	500	WP_164786987.1
cpb2	plasmid	Beta2-toxin	Putative pore-forming toxin	265	WP_283691050.1
nanH	chromosome	NanH /Mu-toxin	Sialidase	382	WP_011590492.1
nanI	chromosome	NanI	Sialidase	694	WP_164786250.1
nanJ	chromosome	NanJ	Sialidase	1173	WP_164786359.1
nanK	chromosome	NanK	Kinase	291	KAF2785196.1
nagH	chromosome	NagH	Hyaluronidase	1627	WP_011590096.1
nagI	chromosome	NagI	Hyaluronidase	1297	BAB80587.1
nagJ	chromosome	NagJ	Hyaluronidase	1001	WP_003456570.1
nagK	chromosome	NagK	Hyaluronidase	1172	WP_011590733.1
cpd	chromosome/plasmid	Delta-toxin	Pore-forming toxin	318	ACD67884.1
colA	chromosome	Kappa-toxin	Collagenase	1104	BAB79879.1
tpeL	plasmid	TpeL	Ras-specific ADP-ribosyltransferase	1179	WP_242978689.1
lam	plasmid	Lambda-toxin	Protease	553	EDT15238.1
ccp/cloSI	chromosome	Alpha-clostripain	Cysteine protease	522	WP_221346729.1
becA	plasmid	Binary enterotoxin	Actin-specific ADP ribosyltransferase	419	AYA44302.1
becB	plasmid			799	AYA44303.1
dlpA	chromosome	Delta-like protein A	Unknown	318	QDB01309.1
ldpA	chromosome	Leukotoxin domain protein A	Unknown	305	QAX89012.1
ldpB	plasmid	Leukotoxin domain protein B	Unknown	329	QAX89013.1
ldpC	plasmid	Leukotoxin domain protein C	Unknown	328	QAX89009.1
edpA	plasmid	Epsilon domain protein A	Unknown	283	QAX89015.1
edpB	plasmid	Epsilon domain protein B	Unknown	283	QAX89008.1
ilpA	plasmid	Iota-like protein A	Unknown	454	QAX89014.1
ilpB	plasmid	Iota-like protein B	Unknown	873	QAX89010.1
alv	chromosome	Alveolysin	Pore-forming toxin	513	TGY44713.1
Genes in the green cells: main toxin genes for the toxin-based typing scheme of C. perfringens since 2018.
a Accession numbers of the deduced amino-acid sequences of virulence-related genes.
b Accession numbers of a508.17-type Iota-toxin defined by Mada et al., 2023.
c Accession numbers of JGS1987-type Iota-toxin defined by Mada et al., 2023.
