# Supplementary material for: First genomic analysis of a Clostridium perfringens strain carrying both the cpe and netB genes and the proposal of an amended toxin-based typing scheme
Source: Front Microbiol. 2025 May 19;16:1580271. doi: 10.3389/fmicb.2025.1580271 (PMC12128607; doi:10.3389/fmicb.2025.1580271)
Supplement: Supplementary file 3 [file Table_3.xlsx]

## Sheet: Sup.Table3
Supplementary Table 3. Multilocus sequence typing results of Clostridium perfringens CP280 and the other strains from the same host.
Gene		Strain
		CP280	CP281	CP282	CP283	CP284	CP285
Allele profile	colA	3	22	6	6	22	25
	groEL	1	5	162	162	5	4
	sodA	3	17	5	5	17	46
	plc	4	21	3	3	21	148
	gyrB	3	15	2	2	15	111
	sigK	2	16	5	5	16	27
	pgk	1	7	4	4	7	22
	nadA	1	19	24	24	19	41
Sequence Type		ST21	ST32	ST719 (novel)	ST719 (novel)	ST32	ST720 (novel)
