# Supplementary material for: First genomic analysis of a Clostridium perfringens strain carrying both the cpe and netB genes and the proposal of an amended toxin-based typing scheme
Source: Front Microbiol. 2025 May 19;16:1580271. doi: 10.3389/fmicb.2025.1580271 (PMC12128607; doi:10.3389/fmicb.2025.1580271)
Supplement: Supplementary file 4 [file Table_4.xlsx]

## Sheet: Sup.Table4
Supplementary Table 4. Information of Clostridium perfringens strains assigned and registered as Sequence Type 21 (ST21) on the PubMLST database.
Strain	Toxinotype	Country	Source	Associated disease	Year	Reference
CP280	Untypable	Japan	Cow	Sudden death	2022	Present study
98.78718-2	A (G)a	Denmark	Chicken	Necrotic enteritis	2005	Keyburn et al, 2010, Vet.Res.; Lacey et al, 2018, BMC Genomics.
2016TE7641_69	G	Italy	Turkey	Suggesting subclinical necrotic enteritis	2016	Profeta et al, 2020, Microbiol. Resour. Announc.
CP201-2017	Gb	Japan	Human	No data	2017	PubMLST, id=183. No publication.
CP238-2017	Gb	Japan	Human	No data	2017	PubMLST, id=184. No publication.
C26	A (G)a	Denmark	Chicken	Necrotic enteritis	2000	Nauerby et al, 2003, Vet. Microbiol.; Ronco et al, 2017, BMC Res. Notes.
a NetB-positive strains that had been classified as type A before 2018, when the Clostridium perfringens strains were classified to seven toxinotype A-G (Rood et al, 2018, Anaerobe.).
b Strains classified as type G in present study due to "netB positive" information on the PubMLST database.
References for Supplymentary Table 4
Keyburn, A. L., Yan, X.-X., Bannam, T. L., Immerseel, F. V., Rood, J. I., and Moore, R. J. (2010). Association between avian necrotic enteritis and Clostridium perfringens strains expressing NetB toxin. Vet. Res. 42, 21. doi: 10.1051/vetres/2009069.
Lacey, J. A., Allnutt, T. R., Vezina, B., Van, T. T. H., Stent, T., Han, X., Rood, J. I., Wade, B., Keyburn, A. L., Seemann, T., Chen, H., Haring, V., Johanesen, P. A., Lyras, D., and Moore, R. J. (2018). Whole genome analysis reveals the diversity and evolutionary relationships between necrotic enteritis-causing strains of Clostridium perfringens. BMC Genomics 19, 379.
Nauerby, B., Pendersen, K., and Madsen, M. (2003). Analysis by pulsed-field gel electrophoresis of the genetic diversity among Clostridium perfringens isolates from chickens. Vet. Microbiol. 94, 257-266. doi: 10.1016/s0378-1135(03)00118-4.
Profeta, F., Di Giannatale, E., Orsini, M., Ancora, M., Smoglica, C., Cammà, C., and Di Francesco, C. E. (2020). Draft genome sequence of Clostridium perfringens netB-positive strain 2016TE7641_69, isolated from the intestine of a diseased turkey in Italy. Microbiol. Resour. Announc. 9, e00065-20.
Ronco, T., Stegger, M., Ng, K. L., Lilje, B., Lyhs, U., and Andersen, P. S. (2017). Genome analysis of Clostridium perfringens isolates from healthy and necrotic enteritis infected chickens and turkeys. BMC Res. Notes 10, 270. doi: 10.1186/s13104-017-2594-9.
