# Supplementary material for: First genomic analysis of a Clostridium perfringens strain carrying both the cpe and netB genes and the proposal of an amended toxin-based typing scheme
Source: Front Microbiol. 2025 May 19;16:1580271. doi: 10.3389/fmicb.2025.1580271 (PMC12128607; doi:10.3389/fmicb.2025.1580271)
Supplement: Supplementary file 5 [file Table_5.xlsx]

## Sheet: Sup.Table5
Supplementary Table 5. Comparison of amino acid sequences of NetB between CP280 and strains from avian necrotic enteritis cases.
Strain	Toxinotype	NetB type	BAPS group (Sub-group)	Position	Aligned amino acid sequences of NetB
CP280a	Untypable	1	1 (1-8)	1	M	K	R	L	K	I	I	S	I	T	L	V	L	T	S	V	I	S	T	S	L	F	S	T	Q	T	Q	V	F	A	S	E	L	N	D	I	N	K	I	E	L	K	N	L	S
CP4	G	1	1 (1-8)		M	K	R	L	K	I	I	S	I	T	L	V	L	T	S	V	I	S	T	S	L	F	S	T	Q	T	Q	V	F	A	S	E	L	N	D	I	N	K	I	E	L	K	N	L	S
Del1a	G	1	1 (1-8)		M	K	R	L	K	I	I	S	I	T	L	V	L	T	S	V	I	S	T	S	L	F	S	T	Q	T	Q	V	F	A	S	E	L	N	D	I	N	K	I	E	L	K	N	L	S
UDE 95-1372	G	2	1 (1-8)		M	K	R	L	K	I	I	S	I	T	L	V	L	T	S	V	I	S	T	S	L	F	S	T	Q	T	Q	V	F	A	S	E	L	N	D	I	N	K	I	E	L	K	N	L	S
WER-NE36	G	1	4		M	K	R	L	K	I	I	S	I	T	L	V	L	T	S	V	I	S	T	S	L	F	S	T	Q	T	Q	V	F	A	S	E	L	N	D	I	N	K	I	E	L	K	N	L	S
TAM-NE46	G	1	1 (1-8)		M	K	R	L	K	I	I	S	I	T	L	V	L	T	S	V	I	S	T	S	L	F	S	T	Q	T	Q	V	F	A	S	E	L	N	D	I	N	K	I	E	L	K	N	L	S
TAM-NE40	G	1	1 (1-8)		M	K	R	L	K	I	I	S	I	T	L	V	L	T	S	V	I	S	T	S	L	F	S	T	Q	T	Q	V	F	A	S	E	L	N	D	I	N	K	I	E	L	K	N	L	S
SOM-NE35	G	2	4		M	K	R	L	K	I	I	S	I	T	L	V	L	T	S	V	I	S	T	S	L	F	S	T	Q	T	Q	V	F	A	S	E	L	N	D	I	N	K	I	E	L	K	N	L	S
TAM-NE38	G	1	1 (1-8)		M	K	R	L	K	I	I	S	I	T	L	V	L	T	S	V	I	S	T	S	L	F	S	T	Q	T	Q	V	F	A	S	E	L	N	D	I	N	K	I	E	L	K	N	L	S
67	G	2	5		M	K	R	L	K	I	I	S	I	T	L	V	L	T	S	V	I	S	T	S	L	F	S	T	Q	T	Q	V	F	A	S	E	L	N	D	I	N	K	I	E	L	K	N	L	S
37	G	1	5		M	K	R	L	K	I	I	S	I	T	L	V	L	T	S	V	I	S	T	S	L	F	S	T	Q	T	Q	V	F	A	S	E	L	N	D	I	N	K	I	E	L	K	N	L	S
Pennington	G	1	1 (1-8)		M	K	R	L	K	I	I	S	I	T	L	V	L	T	S	V	I	S	T	S	L	F	S	T	Q	T	Q	V	F	A	S	E	L	N	D	I	N	K	I	E	L	K	N	L	S
ITX1105-12MP	G	1	1 (1-8)		M	K	R	L	K	I	I	S	I	T	L	V	L	T	S	V	I	S	T	S	L	F	S	T	Q	T	Q	V	F	A	S	E	L	N	D	I	N	K	I	E	L	K	N	L	S
GNP-1	G	2	1 (1-8)		M	K	R	L	K	I	I	S	I	T	L	V	L	T	S	V	I	S	T	S	L	F	S	T	Q	T	Q	V	F	A	S	E	L	N	D	I	N	K	I	E	L	K	N	L	S
FC2	G	1	1 (1-5)		M	K	R	L	K	I	I	S	I	T	L	V	L	T	S	V	I	S	T	S	L	F	S	T	Q	T	Q	V	F	A	S	E	L	N	D	I	N	K	I	E	L	K	N	L	S
EUR-NE15	G	2	2		M	K	R	L	K	I	I	S	I	T	L	V	L	T	S	V	I	S	T	S	L	F	S	T	Q	T	Q	V	F	A	S	E	L	N	D	I	N	K	I	E	L	K	N	L	S
98.78718-2	G	1	1		M	K	R	L	K	I	I	S	I	T	L	V	L	T	S	V	I	S	T	S	L	F	S	T	Q	T	Q	V	F	A	S	E	L	N	D	I	N	K	I	E	L	K	N	L	S
Warren	G	1	1 (1-8)		M	K	R	L	K	I	I	S	I	T	L	V	L	T	S	V	I	S	T	S	L	F	S	T	Q	T	Q	V	F	A	S	E	L	N	D	I	N	K	I	E	L	K	N	L	S
EHE-NE7	G	1	4		M	K	R	L	K	I	I	S	I	T	L	V	L	T	S	V	I	S	T	S	L	F	S	T	Q	T	Q	V	F	A	S	E	L	N	D	I	N	K	I	E	L	K	N	L	S
EHE-NE18a	G	2	2		M	K	R	L	K	I	I	S	I	T	L	V	L	T	S	V	I	S	T	S	L	F	S	T	Q	T	Q	V	F	A	S	E	L	N	D	I	N	K	I	E	L	K	N	L	S
2016TE7641_69a	G	1	1 (1-2)		M	K	R	L	K	I	I	S	I	T	L	V	L	T	S	V	I	S	T	S	L	F	S	T	Q	T	Q	V	F	A	S	E	L	N	D	I	N	K	I	E	L	K	N	L	S
JS2202	G	1	5		M	K	R	L	K	I	I	S	I	T	L	V	L	T	S	V	I	S	T	S	L	F	S	T	Q	T	Q	V	F	A	S	E	L	N	D	I	N	K	I	E	L	K	N	L	S
JS5388	G	1	1 (1-8)		M	K	R	L	K	I	I	S	I	T	L	V	L	T	S	V	I	S	T	S	L	F	S	T	Q	T	Q	V	F	A	S	E	L	N	D	I	N	K	I	E	L	K	N	L	S
CHD9644P	G	1	1 (1-2)		M	K	R	L	K	I	I	S	I	T	L	V	L	T	S	V	I	S	T	S	L	F	S	T	Q	T	Q	V	F	A	S	E	L	N	D	I	N	K	I	E	L	K	N	L	S
CHD9638P	G	1	1 (1-2)		M	K	R	L	K	I	I	S	I	T	L	V	L	T	S	V	I	S	T	S	L	F	S	T	Q	T	Q	V	F	A	S	E	L	N	D	I	N	K	I	E	L	K	N	L	S
CHD9628P	G	1	1 (1-2)		M	K	R	L	K	I	I	S	I	T	L	V	L	T	S	V	I	S	T	S	L	F	S	T	Q	T	Q	V	F	A	S	E	L	N	D	I	N	K	I	E	L	K	N	L	S
CHD9634P	G	1	1 (1-2)		M	K	R	L	K	I	I	S	I	T	L	V	L	T	S	V	I	S	T	S	L	F	S	T	Q	T	Q	V	F	A	S	E	L	N	D	I	N	K	I	E	L	K	N	L	S
CHD7036P	G	2	5		M	K	R	L	K	I	I	S	I	T	L	V	L	T	S	V	I	S	T	S	L	F	S	T	Q	T	Q	V	F	A	S	E	L	N	D	I	N	K	I	E	L	K	N	L	S
CHD7032P	G	2	5		M	K	R	L	K	I	I	S	I	T	L	V	L	T	S	V	I	S	T	S	L	F	S	T	Q	T	Q	V	F	A	S	E	L	N	D	I	N	K	I	E	L	K	N	L	S
CHD15884P	G	1	1 (1-2)		M	K	R	L	K	I	I	S	I	T	L	V	L	T	S	V	I	S	T	S	L	F	S	T	Q	T	Q	V	F	A	S	E	L	N	D	I	N	K	I	E	L	K	N	L	S
CHD15851P	G	1	1 (1-8)		M	K	R	L	K	I	I	S	I	T	L	V	L	T	S	V	I	S	T	S	L	F	S	T	Q	T	Q	V	F	A	S	E	L	N	D	I	N	K	I	E	L	K	N	L	S
CHD15829P	G	1	1 (1-8)		M	K	R	L	K	I	I	S	I	T	L	V	L	T	S	V	I	S	T	S	L	F	S	T	Q	T	Q	V	F	A	S	E	L	N	D	I	N	K	I	E	L	K	N	L	S
CHD15813P	G	1	1 (1-8)		M	K	R	L	K	I	I	S	I	T	L	V	L	T	S	V	I	S	T	S	L	F	S	T	Q	T	Q	V	F	A	S	E	L	N	D	I	N	K	I	E	L	K	N	L	S
CHD15820P	G	1	1 (1-2)		M	K	R	L	K	I	I	S	I	T	L	V	L	T	S	V	I	S	T	S	L	F	S	T	Q	T	Q	V	F	A	S	E	L	N	D	I	N	K	I	E	L	K	N	L	S
CHD15809P	G	1	1 (1-2)		M	K	R	L	K	I	I	S	I	T	L	V	L	T	S	V	I	S	T	S	L	F	S	T	Q	T	Q	V	F	A	S	E	L	N	D	I	N	K	I	E	L	K	N	L	S
CHD12845P	G	1	1 (1-8)		M	K	R	L	K	I	I	S	I	T	L	V	L	T	S	V	I	S	T	S	L	F	S	T	Q	T	Q	V	F	A	S	E	L	N	D	I	N	K	I	E	L	K	N	L	S
CHD10480P	G	1	1 (1-8)		M	K	R	L	K	I	I	S	I	T	L	V	L	T	S	V	I	S	T	S	L	F	S	T	Q	T	Q	V	F	A	S	E	L	N	D	I	N	K	I	E	L	K	N	L	S
CHD10460P	G	1	1 (1-8)		M	K	R	L	K	I	I	S	I	T	L	V	L	T	S	V	I	S	T	S	L	F	S	T	Q	T	Q	V	F	A	S	E	L	N	D	I	N	K	I	E	L	K	N	L	S
CHD10455P	G	1	1 (1-2)		M	K	R	L	K	I	I	S	I	T	L	V	L	T	S	V	I	S	T	S	L	F	S	T	Q	T	Q	V	F	A	S	E	L	N	D	I	N	K	I	E	L	K	N	L	S
ML2a	G	1	1 (1-2)		M	K	R	L	K	I	I	S	I	T	L	V	L	T	S	V	I	S	T	S	L	F	S	T	Q	T	Q	V	F	A	S	E	L	N	D	I	N	K	I	E	L	K	N	L	S
CP280a	Untypable	1	1 (1-8)	91	L	N	L	E	G	F	I	P	S	D	K	Q	I	F	G	S	K	Y	Y	G	K	M	K	W	P	E	T	Y	R	I	N	V	K	S	A	D	V	N	N	N	I	K	I	A	N
CP4	G	1	1 (1-8)		L	N	L	E	G	F	I	P	S	D	K	Q	I	F	G	S	K	Y	Y	G	K	M	K	W	P	E	T	Y	R	I	N	V	K	S	A	D	V	N	N	N	I	K	I	A	N
Del1a	G	1	1 (1-8)		L	N	L	E	G	F	I	P	S	D	K	Q	I	F	G	S	K	Y	Y	G	K	M	K	W	P	E	T	Y	R	I	N	V	K	S	A	D	V	N	N	N	I	K	I	A	N
UDE 95-1372	G	2	1 (1-8)		L	N	L	E	G	F	I	P	S	D	K	Q	I	F	G	S	K	Y	Y	G	K	M	K	W	P	E	T	Y	R	I	N	V	K	S	A	D	V	N	N	N	I	K	I	A	N
WER-NE36	G	1	4		L	N	L	E	G	F	I	P	S	D	K	Q	I	F	G	S	K	Y	Y	G	K	M	K	W	P	E	T	Y	R	I	N	V	K	S	A	D	V	N	N	N	I	K	I	A	N
TAM-NE46	G	1	1 (1-8)		L	N	L	E	G	F	I	P	S	D	K	Q	I	F	G	S	K	Y	Y	G	K	M	K	W	P	E	T	Y	R	I	N	V	K	S	A	D	V	N	N	N	I	K	I	A	N
TAM-NE40	G	1	1 (1-8)		L	N	L	E	G	F	I	P	S	D	K	Q	I	F	G	S	K	Y	Y	G	K	M	K	W	P	E	T	Y	R	I	N	V	K	S	A	D	V	N	N	N	I	K	I	A	N
SOM-NE35	G	2	4		L	N	L	E	G	F	I	P	S	D	K	Q	I	F	G	S	K	Y	Y	G	K	M	K	W	P	E	T	Y	R	I	N	V	K	S	A	D	V	N	N	N	I	K	I	A	N
TAM-NE38	G	1	1 (1-8)		L	N	L	E	G	F	I	P	S	D	K	Q	I	F	G	S	K	Y	Y	G	K	M	K	W	P	E	T	Y	R	I	N	V	K	S	A	D	V	N	N	N	I	K	I	A	N
67	G	2	5		L	N	L	E	G	F	I	P	S	D	K	Q	I	F	G	S	K	Y	Y	G	K	M	K	W	P	E	T	Y	R	I	N	V	K	S	A	D	V	N	N	N	I	K	I	A	N
37	G	1	5		L	N	L	E	G	F	I	P	S	D	K	Q	I	F	G	S	K	Y	Y	G	K	M	K	W	P	E	T	Y	R	I	N	V	K	S	A	D	V	N	N	N	I	K	I	A	N
Pennington	G	1	1 (1-8)		L	N	L	E	G	F	I	P	S	D	K	Q	I	F	G	S	K	Y	Y	G	K	M	K	W	P	E	T	Y	R	I	N	V	K	S	A	D	V	N	N	N	I	K	I	A	N
ITX1105-12MP	G	1	1 (1-8)		L	N	L	E	G	F	I	P	S	D	K	Q	I	F	G	S	K	Y	Y	G	K	M	K	W	P	E	T	Y	R	I	N	V	K	S	A	D	V	N	N	N	I	K	I	A	N
GNP-1	G	2	1 (1-8)		L	N	L	E	G	F	I	P	S	D	K	Q	I	F	G	S	K	Y	Y	G	K	M	K	W	P	E	T	Y	R	I	N	V	K	S	A	D	V	N	N	N	I	K	I	A	N
FC2	G	1	1 (1-5)		L	N	L	E	G	F	I	P	S	D	K	Q	I	F	G	S	K	Y	Y	G	K	M	K	W	P	E	T	Y	R	I	N	V	K	S	A	D	V	N	N	N	I	K	I	A	N
EUR-NE15	G	2	2		L	N	L	E	G	F	I	P	S	D	K	Q	I	F	G	S	K	Y	Y	G	K	M	K	W	P	E	T	Y	R	I	N	V	K	S	A	D	V	N	N	N	I	K	I	A	N
98.78718-2	G	1	1		L	N	L	E	G	F	I	P	S	D	K	Q	I	F	G	S	K	Y	Y	G	K	M	K	W	P	E	T	Y	R	I	N	V	K	S	A	D	V	N	N	N	I	K	I	A	N
Warren	G	1	1 (1-8)		L	N	L	E	G	F	I	P	S	D	K	Q	I	F	G	S	K	Y	Y	G	K	M	K	W	P	E	T	Y	R	I	N	V	K	S	A	D	V	N	N	N	I	K	I	A	N
EHE-NE7	G	1	4		L	N	L	E	G	F	I	P	S	D	K	Q	I	F	G	S	K	Y	Y	G	K	M	K	W	P	E	T	Y	R	I	N	V	K	S	A	D	V	N	N	N	I	K	I	A	N
EHE-NE18a	G	2	2		L	N	L	E	G	F	I	P	S	D	K	Q	I	F	G	S	K	Y	Y	G	K	M	K	W	P	E	T	Y	R	I	N	V	K	S	A	D	V	N	N	N	I	K	I	A	N
2016TE7641_69a	G	1	1 (1-2)		L	N	L	E	G	F	I	P	S	D	K	Q	I	F	G	S	K	Y	Y	G	K	M	K	W	P	E	T	Y	R	I	N	V	K	S	A	D	V	N	N	N	I	K	I	A	N
JS2202	G	1	5		L	N	L	E	G	F	I	P	S	D	K	Q	I	F	G	S	K	Y	Y	G	K	M	K	W	P	E	T	Y	R	I	N	V	K	S	A	D	V	N	N	N	I	K	I	A	N
JS5388	G	1	1 (1-8)		L	N	L	E	G	F	I	P	S	D	K	Q	I	F	G	S	K	Y	Y	G	K	M	K	W	P	E	T	Y	R	I	N	V	K	S	A	D	V	N	N	N	I	K	I	A	N
CHD9644P	G	1	1 (1-2)		L	N	L	E	G	F	I	P	S	D	K	Q	I	F	G	S	K	Y	Y	G	K	M	K	W	P	E	T	Y	R	I	N	V	K	S	A	D	V	N	N	N	I	K	I	A	N
CHD9638P	G	1	1 (1-2)		L	N	L	E	G	F	I	P	S	D	K	Q	I	F	G	S	K	Y	Y	G	K	M	K	W	P	E	T	Y	R	I	N	V	K	S	A	D	V	N	N	N	I	K	I	A	N
CHD9628P	G	1	1 (1-2)		L	N	L	E	G	F	I	P	S	D	K	Q	I	F	G	S	K	Y	Y	G	K	M	K	W	P	E	T	Y	R	I	N	V	K	S	A	D	V	N	N	N	I	K	I	A	N
CHD9634P	G	1	1 (1-2)		L	N	L	E	G	F	I	P	S	D	K	Q	I	F	G	S	K	Y	Y	G	K	M	K	W	P	E	T	Y	R	I	N	V	K	S	A	D	V	N	N	N	I	K	I	A	N
CHD7036P	G	2	5		L	N	L	E	G	F	I	P	S	D	K	Q	I	F	G	S	K	Y	Y	G	K	M	K	W	P	E	T	Y	R	I	N	V	K	S	A	D	V	N	N	N	I	K	I	A	N
CHD7032P	G	2	5		L	N	L	E	G	F	I	P	S	D	K	Q	I	F	G	S	K	Y	Y	G	K	M	K	W	P	E	T	Y	R	I	N	V	K	S	A	D	V	N	N	N	I	K	I	A	N
CHD15884P	G	1	1 (1-2)		L	N	L	E	G	F	I	P	S	D	K	Q	I	F	G	S	K	Y	Y	G	K	M	K	W	P	E	T	Y	R	I	N	V	K	S	A	D	V	N	N	N	I	K	I	A	N
CHD15851P	G	1	1 (1-8)		L	N	L	E	G	F	I	P	S	D	K	Q	I	F	G	S	K	Y	Y	G	K	M	K	W	P	E	T	Y	R	I	N	V	K	S	A	D	V	N	N	N	I	K	I	A	N
CHD15829P	G	1	1 (1-8)		L	N	L	E	G	F	I	P	S	D	K	Q	I	F	G	S	K	Y	Y	G	K	M	K	W	P	E	T	Y	R	I	N	V	K	S	A	D	V	N	N	N	I	K	I	A	N
CHD15813P	G	1	1 (1-8)		L	N	L	E	G	F	I	P	S	D	K	Q	I	F	G	S	K	Y	Y	G	K	M	K	W	P	E	T	Y	R	I	N	V	K	S	A	D	V	N	N	N	I	K	I	A	N
CHD15820P	G	1	1 (1-2)		L	N	L	E	G	F	I	P	S	D	K	Q	I	F	G	S	K	Y	Y	G	K	M	K	W	P	E	T	Y	R	I	N	V	K	S	A	D	V	N	N	N	I	K	I	A	N
CHD15809P	G	1	1 (1-2)		L	N	L	E	G	F	I	P	S	D	K	Q	I	F	G	S	K	Y	Y	G	K	M	K	W	P	E	T	Y	R	I	N	V	K	S	A	D	V	N	N	N	I	K	I	A	N
CHD12845P	G	1	1 (1-8)		L	N	L	E	G	F	I	P	S	D	K	Q	I	F	G	S	K	Y	Y	G	K	M	K	W	P	E	T	Y	R	I	N	V	K	S	A	D	V	N	N	N	I	K	I	A	N
CHD10480P	G	1	1 (1-8)		L	N	L	E	G	F	I	P	S	D	K	Q	I	F	G	S	K	Y	Y	G	K	M	K	W	P	E	T	Y	R	I	N	V	K	S	A	D	V	N	N	N	I	K	I	A	N
CHD10460P	G	1	1 (1-8)		L	N	L	E	G	F	I	P	S	D	K	Q	I	F	G	S	K	Y	Y	G	K	M	K	W	P	E	T	Y	R	I	N	V	K	S	A	D	V	N	N	N	I	K	I	A	N
CHD10455P	G	1	1 (1-2)		L	N	L	E	G	F	I	P	S	D	K	Q	I	F	G	S	K	Y	Y	G	K	M	K	W	P	E	T	Y	R	I	N	V	K	S	A	D	V	N	N	N	I	K	I	A	N
ML2a	G	1	1 (1-2)		L	N	L	E	G	F	I	P	S	D	K	Q	I	F	G	S	K	Y	Y	G	K	M	K	W	P	E	T	Y	R	I	N	V	K	S	A	D	V	N	N	N	I	K	I	A	N
CP280a	Untypable	1	1 (1-8)	181	S	Y	E	Q	P	D	F	R	T	I	Q	R	K	D	D	A	N	L	A	S	W	D	I	K	F	V	E	T	K	D	G	Y	N	I	D	S	Y	H	A	I	Y	G	N	Q	L
CP4	G	1	1 (1-8)		S	Y	E	Q	P	D	F	R	T	I	Q	R	K	D	D	A	N	L	A	S	W	D	I	K	F	V	E	T	K	D	G	Y	N	I	D	S	Y	H	A	I	Y	G	N	Q	L
Del1a	G	1	1 (1-8)		S	Y	E	Q	P	D	F	R	T	I	Q	R	K	D	D	A	N	L	A	S	W	D	I	K	F	V	E	T	K	D	G	Y	N	I	D	S	Y	H	A	I	Y	G	N	Q	L
UDE 95-1372	G	2	1 (1-8)		S	Y	E	Q	P	D	F	R	T	I	Q	R	K	D	D	A	N	L	A	S	W	D	I	K	F	V	E	T	K	D	G	Y	N	I	D	S	Y	H	A	I	Y	G	N	Q	L
WER-NE36	G	1	4		S	Y	E	Q	P	D	F	R	T	I	Q	R	K	D	D	A	N	L	A	S	W	D	I	K	F	V	E	T	K	D	G	Y	N	I	D	S	Y	H	A	I	Y	G	N	Q	L
TAM-NE46	G	1	1 (1-8)		S	Y	E	Q	P	D	F	R	T	I	Q	R	K	D	D	A	N	L	A	S	W	D	I	K	F	V	E	T	K	D	G	Y	N	I	D	S	Y	H	A	I	Y	G	N	Q	L
TAM-NE40	G	1	1 (1-8)		S	Y	E	Q	P	D	F	R	T	I	Q	R	K	D	D	A	N	L	A	S	W	D	I	K	F	V	E	T	K	D	G	Y	N	I	D	S	Y	H	A	I	Y	G	N	Q	L
SOM-NE35	G	2	4		S	Y	E	Q	P	D	F	R	T	I	Q	R	K	D	D	A	N	L	A	S	W	D	I	K	F	V	E	T	K	D	G	Y	N	I	D	S	Y	H	A	I	Y	G	N	Q	L
TAM-NE38	G	1	1 (1-8)		S	Y	E	Q	P	D	F	R	T	I	Q	R	K	D	D	A	N	L	A	S	W	D	I	K	F	V	E	T	K	D	G	Y	N	I	D	S	Y	H	A	I	Y	G	N	Q	L
67	G	2	5		S	Y	E	Q	P	D	F	R	T	I	Q	R	K	D	D	A	N	L	A	S	W	D	I	K	F	V	E	T	K	D	G	Y	N	I	D	S	Y	H	A	I	Y	G	N	Q	L
37	G	1	5		S	Y	E	Q	P	D	F	R	T	I	Q	R	K	D	D	A	N	L	A	S	W	D	I	K	F	V	E	T	K	D	G	Y	N	I	D	S	Y	H	A	I	Y	G	N	Q	L
Pennington	G	1	1 (1-8)		S	Y	E	Q	P	D	F	R	T	I	Q	R	K	D	D	A	N	L	A	S	W	D	I	K	F	V	E	T	K	D	G	Y	N	I	D	S	Y	H	A	I	Y	G	N	Q	L
ITX1105-12MP	G	1	1 (1-8)		S	Y	E	Q	P	D	F	R	T	I	Q	R	K	D	D	A	N	L	A	S	W	D	I	K	F	V	E	T	K	D	G	Y	N	I	D	S	Y	H	A	I	Y	G	N	Q	L
GNP-1	G	2	1 (1-8)		S	Y	E	Q	P	D	F	R	T	I	Q	R	K	D	D	A	N	L	A	S	W	D	I	K	F	V	E	T	K	D	G	Y	N	I	D	S	Y	H	A	I	Y	G	N	Q	L
FC2	G	1	1 (1-5)		S	Y	E	Q	P	D	F	R	T	I	Q	R	K	D	D	A	N	L	A	S	W	D	I	K	F	V	E	T	K	D	G	Y	N	I	D	S	Y	H	A	I	Y	G	N	Q	L
EUR-NE15	G	2	2		S	Y	E	Q	P	D	F	R	T	I	Q	R	K	D	D	A	N	L	A	S	W	D	I	K	F	V	E	T	K	D	G	Y	N	I	D	S	Y	H	A	I	Y	G	N	Q	L
98.78718-2	G	1	1		S	Y	E	Q	P	D	F	R	T	I	Q	R	K	D	D	A	N	L	A	S	W	D	I	K	F	V	E	T	K	D	G	Y	N	I	D	S	Y	H	A	I	Y	G	N	Q	L
Warren	G	1	1 (1-8)		S	Y	E	Q	P	D	F	R	T	I	Q	R	K	D	D	A	N	L	A	S	W	D	I	K	F	V	E	T	K	D	G	Y	N	I	D	S	Y	H	A	I	Y	G	N	Q	L
EHE-NE7	G	1	4		S	Y	E	Q	P	D	F	R	T	I	Q	R	K	D	D	A	N	L	A	S	W	D	I	K	F	V	E	T	K	D	G	Y	N	I	D	S	Y	H	A	I	Y	G	N	Q	L
EHE-NE18a	G	2	2		S	Y	E	Q	P	D	F	R	T	I	Q	R	K	D	D	A	N	L	A	S	W	D	I	K	F	V	E	T	K	D	G	Y	N	I	D	S	Y	H	A	I	Y	G	N	Q	L
2016TE7641_69a	G	1	1 (1-2)		S	Y	E	Q	P	D	F	R	T	I	Q	R	K	D	D	A	N	L	A	S	W	D	I	K	F	V	E	T	K	D	G	Y	N	I	D	S	Y	H	A	I	Y	G	N	Q	L
JS2202	G	1	5		S	Y	E	Q	P	D	F	R	T	I	Q	R	K	D	D	A	N	L	A	S	W	D	I	K	F	V	E	T	K	D	G	Y	N	I	D	S	Y	H	A	I	Y	G	N	Q	L
JS5388	G	1	1 (1-8)		S	Y	E	Q	P	D	F	R	T	I	Q	R	K	D	D	A	N	L	A	S	W	D	I	K	F	V	E	T	K	D	G	Y	N	I	D	S	Y	H	A	I	Y	G	N	Q	L
CHD9644P	G	1	1 (1-2)		S	Y	E	Q	P	D	F	R	T	I	Q	R	K	D	D	A	N	L	A	S	W	D	I	K	F	V	E	T	K	D	G	Y	N	I	D	S	Y	H	A	I	Y	G	N	Q	L
CHD9638P	G	1	1 (1-2)		S	Y	E	Q	P	D	F	R	T	I	Q	R	K	D	D	A	N	L	A	S	W	D	I	K	F	V	E	T	K	D	G	Y	N	I	D	S	Y	H	A	I	Y	G	N	Q	L
CHD9628P	G	1	1 (1-2)		S	Y	E	Q	P	D	F	R	T	I	Q	R	K	D	D	A	N	L	A	S	W	D	I	K	F	V	E	T	K	D	G	Y	N	I	D	S	Y	H	A	I	Y	G	N	Q	L
CHD9634P	G	1	1 (1-2)		S	Y	E	Q	P	D	F	R	T	I	Q	R	K	D	D	A	N	L	A	S	W	D	I	K	F	V	E	T	K	D	G	Y	N	I	D	S	Y	H	A	I	Y	G	N	Q	L
CHD7036P	G	2	5		S	Y	E	Q	P	D	F	R	T	I	Q	R	K	D	D	A	N	L	A	S	W	D	I	K	F	V	E	T	K	D	G	Y	N	I	D	S	Y	H	A	I	Y	G	N	Q	L
CHD7032P	G	2	5		S	Y	E	Q	P	D	F	R	T	I	Q	R	K	D	D	A	N	L	A	S	W	D	I	K	F	V	E	T	K	D	G	Y	N	I	D	S	Y	H	A	I	Y	G	N	Q	L
CHD15884P	G	1	1 (1-2)		S	Y	E	Q	P	D	F	R	T	I	Q	R	K	D	D	A	N	L	A	S	W	D	I	K	F	V	E	T	K	D	G	Y	N	I	D	S	Y	H	A	I	Y	G	N	Q	L
CHD15851P	G	1	1 (1-8)		S	Y	E	Q	P	D	F	R	T	I	Q	R	K	D	D	A	N	L	A	S	W	D	I	K	F	V	E	T	K	D	G	Y	N	I	D	S	Y	H	A	I	Y	G	N	Q	L
CHD15829P	G	1	1 (1-8)		S	Y	E	Q	P	D	F	R	T	I	Q	R	K	D	D	A	N	L	A	S	W	D	I	K	F	V	E	T	K	D	G	Y	N	I	D	S	Y	H	A	I	Y	G	N	Q	L
CHD15813P	G	1	1 (1-8)		S	Y	E	Q	P	D	F	R	T	I	Q	R	K	D	D	A	N	L	A	S	W	D	I	K	F	V	E	T	K	D	G	Y	N	I	D	S	Y	H	A	I	Y	G	N	Q	L
CHD15820P	G	1	1 (1-2)		S	Y	E	Q	P	D	F	R	T	I	Q	R	K	D	D	A	N	L	A	S	W	D	I	K	F	V	E	T	K	D	G	Y	N	I	D	S	Y	H	A	I	Y	G	N	Q	L
CHD15809P	G	1	1 (1-2)		S	Y	E	Q	P	D	F	R	T	I	Q	R	K	D	D	A	N	L	A	S	W	D	I	K	F	V	E	T	K	D	G	Y	N	I	D	S	Y	H	A	I	Y	G	N	Q	L
CHD12845P	G	1	1 (1-8)		S	Y	E	Q	P	D	F	R	T	I	Q	R	K	D	D	A	N	L	A	S	W	D	I	K	F	V	E	T	K	D	G	Y	N	I	D	S	Y	H	A	I	Y	G	N	Q	L
CHD10480P	G	1	1 (1-8)		S	Y	E	Q	P	D	F	R	T	I	Q	R	K	D	D	A	N	L	A	S	W	D	I	K	F	V	E	T	K	D	G	Y	N	I	D	S	Y	H	A	I	Y	G	N	Q	L
CHD10460P	G	1	1 (1-8)		S	Y	E	Q	P	D	F	R	T	I	Q	R	K	D	D	A	N	L	A	S	W	D	I	K	F	V	E	T	K	D	G	Y	N	I	D	S	Y	H	A	I	Y	G	N	Q	L
CHD10455P	G	1	1 (1-2)		S	Y	E	Q	P	D	F	R	T	I	Q	R	K	D	D	A	N	L	A	S	W	D	I	K	F	V	E	T	K	D	G	Y	N	I	D	S	Y	H	A	I	Y	G	N	Q	L
ML2a	G	1	1 (1-2)		S	Y	E	Q	P	D	F	R	T	I	Q	R	K	D	D	A	N	L	A	S	W	D	I	K	F	V	E	T	K	D	G	Y	N	I	D	S	Y	H	A	I	Y	G	N	Q	L
CP280a	Untypable	1	1 (1-8)	271	V	I	I	V	E	Y	Q	R	F	D	N	D	Y	I	L	N	W	E	T	T	Q	W	R	G	T	N	K	L	S	S	T	S	E	Y	N	E	F	M	F	K	I	N	W	Q	D
CP4	G	1	1 (1-8)		V	I	I	V	E	Y	Q	R	F	D	N	D	Y	I	L	N	W	E	T	T	Q	W	R	G	T	N	K	L	S	S	T	S	E	Y	N	E	F	M	F	K	I	N	W	Q	D
Del1a	G	1	1 (1-8)		V	I	I	V	E	Y	Q	R	F	D	N	D	Y	I	L	N	W	E	T	T	Q	W	R	G	T	N	K	L	S	S	T	S	E	Y	N	E	F	M	F	K	I	N	W	Q	D
UDE 95-1372	G	2	1 (1-8)		V	I	I	V	E	Y	Q	R	F	D	N	D	Y	I	L	N	W	E	T	T	Q	W	R	G	T	N	K	L	S	S	T	S	E	Y	N	E	F	M	F	K	I	N	W	Q	D
WER-NE36	G	1	4		V	I	I	V	E	Y	Q	R	F	D	N	D	Y	I	L	N	W	E	T	T	Q	W	R	G	T	N	K	L	S	S	T	S	E	Y	N	E	F	M	F	K	I	N	W	Q	D
TAM-NE46	G	1	1 (1-8)		V	I	I	V	E	Y	Q	R	F	D	N	D	Y	I	L	N	W	E	T	T	Q	W	R	G	T	N	K	L	S	S	T	S	E	Y	N	E	F	M	F	K	I	N	W	Q	D
TAM-NE40	G	1	1 (1-8)		V	I	I	V	E	Y	Q	R	F	D	N	D	Y	I	L	N	W	E	T	T	Q	W	R	G	T	N	K	L	S	S	T	S	E	Y	N	E	F	M	F	K	I	N	W	Q	D
SOM-NE35	G	2	4		V	I	I	V	E	Y	Q	R	F	D	N	D	Y	I	L	N	W	E	T	T	Q	W	R	G	T	N	K	L	S	S	T	S	E	Y	N	E	F	M	F	K	I	N	W	Q	D
TAM-NE38	G	1	1 (1-8)		V	I	I	V	E	Y	Q	R	F	D	N	D	Y	I	L	N	W	E	T	T	Q	W	R	G	T	N	K	L	S	S	T	S	E	Y	N	E	F	M	F	K	I	N	W	Q	D
67	G	2	5		V	I	I	V	E	Y	Q	R	F	D	N	D	Y	I	L	N	W	E	T	T	Q	W	R	G	T	N	K	L	S	S	T	S	E	Y	N	E	F	M	F	K	I	N	W	Q	D
37	G	1	5		V	I	I	V	E	Y	Q	R	F	D	N	D	Y	I	L	N	W	E	T	T	Q	W	R	G	T	N	K	L	S	S	T	S	E	Y	N	E	F	M	F	K	I	N	W	Q	D
Pennington	G	1	1 (1-8)		V	I	I	V	E	Y	Q	R	F	D	N	D	Y	I	L	N	W	E	T	T	Q	W	R	G	T	N	K	L	S	S	T	S	E	Y	N	E	F	M	F	K	I	N	W	Q	D
ITX1105-12MP	G	1	1 (1-8)		V	I	I	V	E	Y	Q	R	F	D	N	D	Y	I	L	N	W	E	T	T	Q	W	R	G	T	N	K	L	S	S	T	S	E	Y	N	E	F	M	F	K	I	N	W	Q	D
GNP-1	G	2	1 (1-8)		V	I	I	V	E	Y	Q	R	F	D	N	D	Y	I	L	N	W	E	T	T	Q	W	R	G	T	N	K	L	S	S	T	S	E	Y	N	E	F	M	F	K	I	N	W	Q	D
FC2	G	1	1 (1-5)		V	I	I	V	E	Y	Q	R	F	D	N	D	Y	I	L	N	W	E	T	T	Q	W	R	G	T	N	K	L	S	S	T	S	E	Y	N	E	F	M	F	K	I	N	W	Q	D
EUR-NE15	G	2	2		V	I	I	V	E	Y	Q	R	F	D	N	D	Y	I	L	N	W	E	T	T	Q	W	R	G	T	N	K	L	S	S	T	S	E	Y	N	E	F	M	F	K	I	N	W	Q	D
98.78718-2	G	1	1		V	I	I	V	E	Y	Q	R	F	D	N	D	Y	I	L	N	W	E	T	T	Q	W	R	G	T	N	K	L	S	S	T	S	E	Y	N	E	F	M	F	K	I	N	W	Q	D
Warren	G	1	1 (1-8)		V	I	I	V	E	Y	Q	R	F	D	N	D	Y	I	L	N	W	E	T	T	Q	W	R	G	T	N	K	L	S	S	T	S	E	Y	N	E	F	M	F	K	I	N	W	Q	D
EHE-NE7	G	1	4		V	I	I	V	E	Y	Q	R	F	D	N	D	Y	I	L	N	W	E	T	T	Q	W	R	G	T	N	K	L	S	S	T	S	E	Y	N	E	F	M	F	K	I	N	W	Q	D
EHE-NE18a	G	2	2		V	I	I	V	E	Y	Q	R	F	D	N	D	Y	I	L	N	W	E	T	T	Q	W	R	G	T	N	K	L	S	S	T	S	E	Y	N	E	F	M	F	K	I	N	W	Q	D
2016TE7641_69a	G	1	1 (1-2)		V	I	I	V	E	Y	Q	R	F	D	N	D	Y	I	L	N	W	E	T	T	Q	W	R	G	T	N	K	L	S	S	T	S	E	Y	N	E	F	M	F	K	I	N	W	Q	D
JS2202	G	1	5		V	I	I	V	E	Y	Q	R	F	D	N	D	Y	I	L	N	W	E	T	T	Q	W	R	G	T	N	K	L	S	S	T	S	E	Y	N	E	F	M	F	K	I	N	W	Q	D
JS5388	G	1	1 (1-8)		V	I	I	V	E	Y	Q	R	F	D	N	D	Y	I	L	N	W	E	T	T	Q	W	R	G	T	N	K	L	S	S	T	S	E	Y	N	E	F	M	F	K	I	N	W	Q	D
CHD9644P	G	1	1 (1-2)		V	I	I	V	E	Y	Q	R	F	D	N	D	Y	I	L	N	W	E	T	T	Q	W	R	G	T	N	K	L	S	S	T	S	E	Y	N	E	F	M	F	K	I	N	W	Q	D
CHD9638P	G	1	1 (1-2)		V	I	I	V	E	Y	Q	R	F	D	N	D	Y	I	L	N	W	E	T	T	Q	W	R	G	T	N	K	L	S	S	T	S	E	Y	N	E	F	M	F	K	I	N	W	Q	D
CHD9628P	G	1	1 (1-2)		V	I	I	V	E	Y	Q	R	F	D	N	D	Y	I	L	N	W	E	T	T	Q	W	R	G	T	N	K	L	S	S	T	S	E	Y	N	E	F	M	F	K	I	N	W	Q	D
CHD9634P	G	1	1 (1-2)		V	I	I	V	E	Y	Q	R	F	D	N	D	Y	I	L	N	W	E	T	T	Q	W	R	G	T	N	K	L	S	S	T	S	E	Y	N	E	F	M	F	K	I	N	W	Q	D
CHD7036P	G	2	5		V	I	I	V	E	Y	Q	R	F	D	N	D	Y	I	L	N	W	E	T	T	Q	W	R	G	T	N	K	L	S	S	T	S	E	Y	N	E	F	M	F	K	I	N	W	Q	D
CHD7032P	G	2	5		V	I	I	V	E	Y	Q	R	F	D	N	D	Y	I	L	N	W	E	T	T	Q	W	R	G	T	N	K	L	S	S	T	S	E	Y	N	E	F	M	F	K	I	N	W	Q	D
CHD15884P	G	1	1 (1-2)		V	I	I	V	E	Y	Q	R	F	D	N	D	Y	I	L	N	W	E	T	T	Q	W	R	G	T	N	K	L	S	S	T	S	E	Y	N	E	F	M	F	K	I	N	W	Q	D
CHD15851P	G	1	1 (1-8)		V	I	I	V	E	Y	Q	R	F	D	N	D	Y	I	L	N	W	E	T	T	Q	W	R	G	T	N	K	L	S	S	T	S	E	Y	N	E	F	M	F	K	I	N	W	Q	D
CHD15829P	G	1	1 (1-8)		V	I	I	V	E	Y	Q	R	F	D	N	D	Y	I	L	N	W	E	T	T	Q	W	R	G	T	N	K	L	S	S	T	S	E	Y	N	E	F	M	F	K	I	N	W	Q	D
CHD15813P	G	1	1 (1-8)		V	I	I	V	E	Y	Q	R	F	D	N	D	Y	I	L	N	W	E	T	T	Q	W	R	G	T	N	K	L	S	S	T	S	E	Y	N	E	F	M	F	K	I	N	W	Q	D
CHD15820P	G	1	1 (1-2)		V	I	I	V	E	Y	Q	R	F	D	N	D	Y	I	L	N	W	E	T	T	Q	W	R	G	T	N	K	L	S	S	T	S	E	Y	N	E	F	M	F	K	I	N	W	Q	D
CHD15809P	G	1	1 (1-2)		V	I	I	V	E	Y	Q	R	F	D	N	D	Y	I	L	N	W	E	T	T	Q	W	R	G	T	N	K	L	S	S	T	S	E	Y	N	E	F	M	F	K	I	N	W	Q	D
CHD12845P	G	1	1 (1-8)		V	I	I	V	E	Y	Q	R	F	D	N	D	Y	I	L	N	W	E	T	T	Q	W	R	G	T	N	K	L	S	S	T	S	E	Y	N	E	F	M	F	K	I	N	W	Q	D
CHD10480P	G	1	1 (1-8)		V	I	I	V	E	Y	Q	R	F	D	N	D	Y	I	L	N	W	E	T	T	Q	W	R	G	T	N	K	L	S	S	T	S	E	Y	N	E	F	M	F	K	I	N	W	Q	D
CHD10460P	G	1	1 (1-8)		V	I	I	V	E	Y	Q	R	F	D	N	D	Y	I	L	N	W	E	T	T	Q	W	R	G	T	N	K	L	S	S	T	S	E	Y	N	E	F	M	F	K	I	N	W	Q	D
CHD10455P	G	1	1 (1-2)		V	I	I	V	E	Y	Q	R	F	D	N	D	Y	I	L	N	W	E	T	T	Q	W	R	G	T	N	K	L	S	S	T	S	E	Y	N	E	F	M	F	K	I	N	W	Q	D
ML2a	G	1	1 (1-2)		V	I	I	V	E	Y	Q	R	F	D	N	D	Y	I	L	N	W	E	T	T	Q	W	R	G	T	N	K	L	S	S	T	S	E	Y	N	E	F	M	F	K	I	N	W	Q	D
Yellow cells: Amino acids that differ between the two NetB types, NetB-1 and NetB-2.
a Strains with netB-positive plasmids aligned and compared in the present study.
[truncated: 46 more columns]
