# Supplementary material for: First genomic analysis of a Clostridium perfringens strain carrying both the cpe and netB genes and the proposal of an amended toxin-based typing scheme
Source: Front Microbiol. 2025 May 19;16:1580271. doi: 10.3389/fmicb.2025.1580271 (PMC12128607; doi:10.3389/fmicb.2025.1580271)
Supplement: Supplementary file 6 [file Table_6.xlsx]

## Sheet: Sup.Table6
Supplementary Table 6. Comparison of amino acid sequences of CPE among CP280, strains isolated from food poisoning cases in humans, and a type E strain with the functional cpe gene.
Strain	Toxinotype	CPE type	BAPS group	Position	Aligned amino acid sequences of CPE
CP280a	Untypable	1	1	1	-	-	-	-	-	-	M	L	S	N	N	L	N	P	M	V	F	E	N	A	K	E	V	F	L	I	S	E	D	L	K	T	P	I	N	I	T	N	S	N	S	N	L	S	D
SM101	F	1	3		-	-	-	-	-	-	M	L	S	N	N	L	N	P	M	V	F	E	N	A	K	E	V	F	L	I	S	E	D	L	K	T	P	I	N	I	T	N	S	N	S	N	L	S	D
955/85	F	1	3		-	-	-	-	-	-	M	L	S	N	N	L	N	P	M	V	F	E	N	A	K	E	V	F	L	I	S	E	D	L	K	T	P	I	N	I	T	N	S	N	S	N	L	S	D
C793	F	1	3		-	-	-	-	-	-	M	L	S	N	N	L	N	P	M	V	F	E	N	A	K	E	V	F	L	I	S	E	D	L	K	T	P	I	N	I	T	N	S	N	S	N	L	S	D
C746	F	1	3		-	-	-	-	-	-	M	L	S	N	N	L	N	P	M	V	F	E	N	A	K	E	V	F	L	I	S	E	D	L	K	T	P	I	N	I	T	N	S	N	S	N	L	S	D
721/84a	F	1	2		-	-	-	-	-	-	M	L	S	N	N	L	N	P	M	V	F	E	N	A	K	E	V	F	L	I	S	E	D	L	K	T	P	I	N	I	T	N	S	N	S	N	L	S	D
C645	F	1	3		-	-	-	-	-	-	M	L	S	N	N	L	N	P	M	V	F	E	N	A	K	E	V	F	L	I	S	E	D	L	K	T	P	I	N	I	T	N	S	N	S	N	L	S	D
497/86	F	1	3		-	-	-	-	-	-	M	L	S	N	N	L	N	P	M	V	F	E	N	A	K	E	V	F	L	I	S	E	D	L	K	T	P	I	N	I	T	N	S	N	S	N	L	S	D
346/91	F	1	3		-	-	-	-	-	-	M	L	S	N	N	L	N	P	M	V	F	E	N	A	K	E	V	F	L	I	S	E	D	L	K	T	P	I	N	I	T	N	S	N	S	N	L	S	D
318/86	F	1	3		-	-	-	-	-	-	M	L	S	N	N	L	N	P	M	V	F	E	N	A	K	E	V	F	L	I	S	E	D	L	K	T	P	I	N	I	T	N	S	N	S	N	L	S	D
310/85	F	1	3		-	-	-	-	-	-	M	L	S	N	N	L	N	P	M	V	F	E	N	A	K	E	V	F	L	I	S	E	D	L	K	T	P	I	N	I	T	N	S	N	S	N	L	S	D
C269a	F	1	2		-	-	-	-	-	-	M	L	S	N	N	L	N	P	M	V	F	E	N	A	K	E	V	F	L	I	S	E	D	L	K	T	P	I	N	I	T	N	S	N	S	N	L	S	D
C216a	F	1	2		-	-	-	-	-	-	M	L	S	N	N	L	N	P	M	V	F	E	N	A	K	E	V	F	L	I	S	E	D	L	K	T	P	I	N	I	T	N	S	N	S	N	L	S	D
20/85	F	1	3		-	-	-	-	-	-	M	L	S	N	N	L	N	P	M	V	F	E	N	A	K	E	V	F	L	I	S	E	D	L	K	T	P	I	N	I	T	N	S	N	S	N	L	S	D
1293/86	F	1	3		-	-	-	-	-	-	M	L	S	N	N	L	N	P	M	V	F	E	N	A	K	E	V	F	L	I	S	E	D	L	K	T	P	I	N	I	T	N	S	N	S	N	L	S	D
NCTC 9851	F	1	3		-	-	-	-	-	-	M	L	S	N	N	L	N	P	M	V	F	E	N	A	K	E	V	F	L	I	S	E	D	L	K	T	P	I	N	I	T	N	S	N	S	N	L	S	D
NCTC 10614	F	1	3		-	-	-	-	-	-	M	L	S	N	N	L	N	P	M	V	F	E	N	A	K	E	V	F	L	I	S	E	D	L	K	T	P	I	N	I	T	N	S	N	S	N	L	S	D
NCTC 8798	F	1	3		-	-	-	-	-	-	M	L	S	N	N	L	N	P	M	V	F	E	N	A	K	E	V	F	L	I	S	E	D	L	K	T	P	I	N	I	T	N	S	N	S	N	L	S	D
NCTC 11144	F	1	2		-	-	-	-	-	-	M	L	S	N	N	L	N	P	M	V	F	E	N	A	K	E	V	F	L	I	S	E	D	L	K	T	P	I	N	I	T	N	S	N	S	N	L	S	D
NCTC 8679	F	1	3		-	-	-	-	-	-	M	L	S	N	N	L	N	P	M	V	F	E	N	A	K	E	V	F	L	I	S	E	D	L	K	T	P	I	N	I	T	N	S	N	S	N	L	S	D
NCTC 8359	F	1	3		-	-	-	-	-	-	M	L	S	N	N	L	N	P	M	V	F	E	N	A	K	E	V	F	L	I	S	E	D	L	K	T	P	I	N	I	T	N	S	N	S	N	L	S	D
NCTC 10613	F	1	3		-	-	-	-	-	-	M	L	S	N	N	L	N	P	M	V	F	E	N	A	K	E	V	F	L	I	S	E	D	L	K	T	P	I	N	I	T	N	S	N	S	N	L	S	D
NCTC 10240	F	1	3		-	-	-	-	-	-	M	L	S	N	N	L	N	P	M	V	F	E	N	A	K	E	V	F	L	I	S	E	D	L	K	T	P	I	N	I	T	N	S	N	S	N	L	S	D
NCTC 8239	F	1	3		-	-	-	-	-	-	M	L	S	N	N	L	N	P	M	V	F	E	N	A	K	E	V	F	L	I	S	E	D	L	K	T	P	I	N	I	T	N	S	N	S	N	L	S	D
NCTC 8797	F	1	3		-	-	-	-	-	-	M	L	S	N	N	L	N	P	M	V	F	E	N	A	K	E	V	F	L	I	S	E	D	L	K	T	P	I	N	I	T	N	S	N	S	N	L	S	D
a515.17	E	2	7		M	Q	N	T	T	N	M	L	S	N	N	L	N	P	M	V	F	E	N	A	K	E	V	L	L	V	S	E	D	L	K	T	P	I	N	I	T	K	S	N	S	N	L	S	D
CP PB-1b	E	2	7		M	Q	N	T	T	N	M	L	S	N	N	L	N	P	M	V	F	E	N	A	K	E	V	L	L	V	S	E	D	L	K	T	P	I	N	I	T	K	S	N	S	N	L	S	D
CP280a	Untypable	1	1	91	V	N	F	S	V	G	F	T	S	E	F	I	Q	A	S	V	E	Y	G	F	G	I	T	I	G	E	Q	N	T	I	E	R	S	V	S	T	T	A	G	P	N	E	Y	V	Y
SM101	F	1	3		V	N	F	S	V	G	F	T	S	E	F	I	Q	A	S	V	E	Y	G	F	G	I	T	I	G	E	Q	N	T	I	E	R	S	V	S	T	T	A	G	P	N	E	Y	V	Y
955/85	F	1	3		V	N	F	S	V	G	F	T	S	E	F	I	Q	A	S	V	E	Y	G	F	G	I	T	I	G	E	Q	N	T	I	E	R	S	V	S	T	T	A	G	P	N	E	Y	V	Y
C793	F	1	3		V	N	F	S	V	G	F	T	S	E	F	I	Q	A	S	V	E	Y	G	F	G	I	T	I	G	E	Q	N	T	I	E	R	S	V	S	T	T	A	G	P	N	E	Y	V	Y
C746	F	1	3		V	N	F	S	V	G	F	T	S	E	F	I	Q	A	S	V	E	Y	G	F	G	I	T	I	G	E	Q	N	T	I	E	R	S	V	S	T	T	A	G	P	N	E	Y	V	Y
721/84a	F	1	2		V	N	F	S	V	G	F	T	S	E	F	I	Q	A	S	V	E	Y	G	F	G	I	T	I	G	E	Q	N	T	I	E	R	S	V	S	T	T	A	G	P	N	E	Y	V	Y
C645	F	1	3		V	N	F	S	V	G	F	T	S	E	F	I	Q	A	S	V	E	Y	G	F	G	I	T	I	G	E	Q	N	T	I	E	R	S	V	S	T	T	A	G	P	N	E	Y	V	Y
497/86	F	1	3		V	N	F	S	V	G	F	T	S	E	F	I	Q	A	S	V	E	Y	G	F	G	I	T	I	G	E	Q	N	T	I	E	R	S	V	S	T	T	A	G	P	N	E	Y	V	Y
346/91	F	1	3		V	N	F	S	V	G	F	T	S	E	F	I	Q	A	S	V	E	Y	G	F	G	I	T	I	G	E	Q	N	T	I	E	R	S	V	S	T	T	A	G	P	N	E	Y	V	Y
318/86	F	1	3		V	N	F	S	V	G	F	T	S	E	F	I	Q	A	S	V	E	Y	G	F	G	I	T	I	G	E	Q	N	T	I	E	R	S	V	S	T	T	A	G	P	N	E	Y	V	Y
310/85	F	1	3		V	N	F	S	V	G	F	T	S	E	F	I	Q	A	S	V	E	Y	G	F	G	I	T	I	G	E	Q	N	T	I	E	R	S	V	S	T	T	A	G	P	N	E	Y	V	Y
C269a	F	1	2		V	N	F	S	V	G	F	T	S	E	F	I	Q	A	S	V	E	Y	G	F	G	I	T	I	G	E	Q	N	T	I	E	R	S	V	S	T	T	A	G	P	N	E	Y	V	Y
C216a	F	1	2		V	N	F	S	V	G	F	T	S	E	F	I	Q	A	S	V	E	Y	G	F	G	I	T	I	G	E	Q	N	T	I	E	R	S	V	S	T	T	A	G	P	N	E	Y	V	Y
20/85	F	1	3		V	N	F	S	V	G	F	T	S	E	F	I	Q	A	S	V	E	Y	G	F	G	I	T	I	G	E	Q	N	T	I	E	R	S	V	S	T	T	A	G	P	N	E	Y	V	Y
1293/86	F	1	3		V	N	F	S	V	G	F	T	S	E	F	I	Q	A	S	V	E	Y	G	F	G	I	T	I	G	E	Q	N	T	I	E	R	S	V	S	T	T	A	G	P	N	E	Y	V	Y
NCTC 9851	F	1	3		V	N	F	S	V	G	F	T	S	E	F	I	Q	A	S	V	E	Y	G	F	G	I	T	I	G	E	Q	N	T	I	E	R	S	V	S	T	T	A	G	P	N	E	Y	V	Y
NCTC 10614	F	1	3		V	N	F	S	V	G	F	T	S	E	F	I	Q	A	S	V	E	Y	G	F	G	I	T	I	G	E	Q	N	T	I	E	R	S	V	S	T	T	A	G	P	N	E	Y	V	Y
NCTC 8798	F	1	3		V	N	F	S	V	G	F	T	S	E	F	I	Q	A	S	V	E	Y	G	F	G	I	T	I	G	E	Q	N	T	I	E	R	S	V	S	T	T	A	G	P	N	E	Y	V	Y
NCTC 11144	F	1	2		V	N	F	S	V	G	F	T	S	E	F	I	Q	A	S	V	E	Y	G	F	G	I	T	I	G	E	Q	N	T	I	E	R	S	V	S	T	T	A	G	P	N	E	Y	V	Y
NCTC 8679	F	1	3		V	N	F	S	V	G	F	T	S	E	F	I	Q	A	S	V	E	Y	G	F	G	I	T	I	G	E	Q	N	T	I	E	R	S	V	S	T	T	A	G	P	N	E	Y	V	Y
NCTC 8359	F	1	3		V	N	F	S	V	G	F	T	S	E	F	I	Q	A	S	V	E	Y	G	F	G	I	T	I	G	E	Q	N	T	I	E	R	S	V	S	T	T	A	G	P	N	E	Y	V	Y
NCTC 10613	F	1	3		V	N	F	S	V	G	F	T	S	E	F	I	Q	A	S	V	E	Y	G	F	G	I	T	I	G	E	Q	N	T	I	E	R	S	V	S	T	T	A	G	P	N	E	Y	V	Y
NCTC 10240	F	1	3		V	N	F	S	V	G	F	T	S	E	F	I	Q	A	S	V	E	Y	G	F	G	I	T	I	G	E	Q	N	T	I	E	R	S	V	S	T	T	A	G	P	N	E	Y	V	Y
NCTC 8239	F	1	3		V	N	F	S	V	G	F	T	S	E	F	I	Q	A	S	V	E	Y	G	F	G	I	T	I	G	E	Q	N	T	I	E	R	S	V	S	T	T	A	G	P	N	E	Y	V	Y
NCTC 8797	F	1	3		V	N	F	S	V	G	F	T	S	E	F	I	Q	A	S	V	E	Y	G	F	G	I	T	I	G	E	Q	N	T	I	E	R	S	V	S	T	T	A	G	P	N	E	Y	V	Y
a515.17	E	2	7		V	N	F	S	V	G	F	T	S	E	F	I	Q	A	S	V	E	Y	G	F	G	I	T	I	G	E	Q	N	T	I	E	R	S	V	S	T	T	A	G	P	N	E	Y	V	Y
CP PB-1b	E	2	7		V	N	F	S	V	G	F	T	S	E	F	I	Q	A	S	V	E	Y	G	F	G	I	T	I	G	E	Q	N	T	I	E	R	S	V	S	T	T	A	G	P	N	E	Y	V	Y
CP280a	Untypable	1	1	181	D	Q	G	S	L	I	E	T	G	E	R	C	V	L	T	V	P	S	T	D	I	E	K	E	I	L	D	L	A	A	A	T	E	R	L	N	L	T	D	A	L	N	S	N	P
SM101	F	1	3		D	Q	G	S	L	I	E	T	G	E	R	C	V	L	T	V	P	S	T	D	I	E	K	E	I	L	D	L	A	A	A	T	E	R	L	N	L	T	D	A	L	N	S	N	P
955/85	F	1	3		D	Q	G	S	L	I	E	T	G	E	R	C	V	L	T	V	P	S	T	D	I	E	K	E	I	L	D	L	A	A	A	T	E	R	L	N	L	T	D	A	L	N	S	N	P
C793	F	1	3		D	Q	G	S	L	I	E	T	G	E	R	C	V	L	T	V	P	S	T	D	I	E	K	E	I	L	D	L	A	A	A	T	E	R	L	N	L	T	D	A	L	N	S	N	P
C746	F	1	3		D	Q	G	S	L	I	E	T	G	E	R	C	V	L	T	V	P	S	T	D	I	E	K	E	I	L	D	L	A	A	A	T	E	R	L	N	L	T	D	A	L	N	S	N	P
721/84a	F	1	2		D	Q	G	S	L	I	E	T	G	E	R	C	V	L	T	V	P	S	T	D	I	E	K	E	I	L	D	L	A	A	A	T	E	R	L	N	L	T	D	A	L	N	S	N	P
C645	F	1	3		D	Q	G	S	L	I	E	T	G	E	R	C	V	L	T	V	P	S	T	D	I	E	K	E	I	L	D	L	A	A	A	T	E	R	L	N	L	T	D	A	L	N	S	N	P
497/86	F	1	3		D	Q	G	S	L	I	E	T	G	E	R	C	V	L	T	V	P	S	T	D	I	E	K	E	I	L	D	L	A	A	A	T	E	R	L	N	L	T	D	A	L	N	S	N	P
346/91	F	1	3		D	Q	G	S	L	I	E	T	G	E	R	C	V	L	T	V	P	S	T	D	I	E	K	E	I	L	D	L	A	A	A	T	E	R	L	N	L	T	D	A	L	N	S	N	P
318/86	F	1	3		D	Q	G	S	L	I	E	T	G	E	R	C	V	L	T	V	P	S	T	D	I	E	K	E	I	L	D	L	A	A	A	T	E	R	L	N	L	T	D	A	L	N	S	N	P
310/85	F	1	3		D	Q	G	S	L	I	E	T	G	E	R	C	V	L	T	V	P	S	T	D	I	E	K	E	I	L	D	L	A	A	A	T	E	R	L	N	L	T	D	A	L	N	S	N	P
C269a	F	1	2		D	Q	G	S	L	I	E	T	G	E	R	C	V	L	T	V	P	S	T	D	I	E	K	E	I	L	D	L	A	A	A	T	E	R	L	N	L	T	D	A	L	N	S	N	P
C216a	F	1	2		D	Q	G	S	L	I	E	T	G	E	R	C	V	L	T	V	P	S	T	D	I	E	K	E	I	L	D	L	A	A	A	T	E	R	L	N	L	T	D	A	L	N	S	N	P
20/85	F	1	3		D	Q	G	S	L	I	E	T	G	E	R	C	V	L	T	V	P	S	T	D	I	E	K	E	I	L	D	L	A	A	A	T	E	R	L	N	L	T	D	A	L	N	S	N	P
1293/86	F	1	3		D	Q	G	S	L	I	E	T	G	E	R	C	V	L	T	V	P	S	T	D	I	E	K	E	I	L	D	L	A	A	A	T	E	R	L	N	L	T	D	A	L	N	S	N	P
NCTC 9851	F	1	3		D	Q	G	S	L	I	E	T	G	E	R	C	V	L	T	V	P	S	T	D	I	E	K	E	I	L	D	L	A	A	A	T	E	R	L	N	L	T	D	A	L	N	S	N	P
NCTC 10614	F	1	3		D	Q	G	S	L	I	E	T	G	E	R	C	V	L	T	V	P	S	T	D	I	E	K	E	I	L	D	L	A	A	A	T	E	R	L	N	L	T	D	A	L	N	S	N	P
NCTC 8798	F	1	3		D	Q	G	S	L	I	E	T	G	E	R	C	V	L	T	V	P	S	T	D	I	E	K	E	I	L	D	L	A	A	A	T	E	R	L	N	L	T	D	A	L	N	S	N	P
NCTC 11144	F	1	2		D	Q	G	S	L	I	E	T	G	E	R	C	V	L	T	V	P	S	T	D	I	E	K	E	I	L	D	L	A	A	A	T	E	R	L	N	L	T	D	A	L	N	S	N	P
NCTC 8679	F	1	3		D	Q	G	S	L	I	E	T	G	E	R	C	V	L	T	V	P	S	T	D	I	E	K	E	I	L	D	L	A	A	A	T	E	R	L	N	L	T	D	A	L	N	S	N	P
NCTC 8359	F	1	3		D	Q	G	S	L	I	E	T	G	E	R	C	V	L	T	V	P	S	T	D	I	E	K	E	I	L	D	L	A	A	A	T	E	R	L	N	L	T	D	A	L	N	S	N	P
NCTC 10613	F	1	3		D	Q	G	S	L	I	E	T	G	E	R	C	V	L	T	V	P	S	T	D	I	E	K	E	I	L	D	L	A	A	A	T	E	R	L	N	L	T	D	A	L	N	S	N	P
NCTC 10240	F	1	3		D	Q	G	S	L	I	E	T	G	E	R	C	V	L	T	V	P	S	T	D	I	E	K	E	I	L	D	L	A	A	A	T	E	R	L	N	L	T	D	A	L	N	S	N	P
NCTC 8239	F	1	3		D	Q	G	S	L	I	E	T	G	E	R	C	V	L	T	V	P	S	T	D	I	E	K	E	I	L	D	L	A	A	A	T	E	R	L	N	L	T	D	A	L	N	S	N	P
NCTC 8797	F	1	3		D	Q	G	S	L	I	E	T	G	E	R	C	V	L	T	V	P	S	T	D	I	E	K	E	I	L	D	L	A	A	A	T	E	R	L	N	L	T	D	A	L	N	S	N	P
a515.17	E	2	7		D	Q	G	S	L	I	E	T	G	E	R	C	V	L	T	V	P	S	S	D	I	E	K	E	I	L	D	L	A	A	A	T	E	R	L	N	L	T	D	A	L	N	T	N	P
CP PB-1b	E	2	7		D	Q	G	S	L	I	E	T	G	E	R	C	V	L	T	V	P	S	S	D	I	E	K	E	I	L	D	L	A	A	A	T	E	R	L	N	L	T	D	A	L	N	T	N	P
CP280a	Untypable	1	1	271	S	N	N	F	N	N	L	V	K	L	E	Q	S	L	G	D	G	V	K	D	H	Y	V	D	I	S	L	D	A	G	Q	Y	V	L	V	M	K	A	N	S	S	Y	S	G	N
SM101	F	1	3		S	N	N	F	N	N	L	V	K	L	E	Q	S	L	G	D	G	V	K	D	H	Y	V	D	I	S	L	D	A	G	Q	Y	V	L	V	M	K	A	N	S	S	Y	S	G	N
955/85	F	1	3		S	N	N	F	N	N	L	V	K	L	E	Q	S	L	G	D	G	V	K	D	H	Y	V	D	I	S	L	D	A	G	Q	Y	V	L	V	M	K	A	N	S	S	Y	S	G	N
C793	F	1	3		S	N	N	F	N	N	L	V	K	L	E	Q	S	L	G	D	G	V	K	D	H	Y	V	D	I	S	L	D	A	G	Q	Y	V	L	V	M	K	A	N	S	S	Y	S	G	N
C746	F	1	3		S	N	N	F	N	N	L	V	K	L	E	Q	S	L	G	D	G	V	K	D	H	Y	V	D	I	S	L	D	A	G	Q	Y	V	L	V	M	K	A	N	S	S	Y	S	G	N
721/84a	F	1	2		S	N	N	F	N	N	L	V	K	L	E	Q	S	L	G	D	G	V	K	D	H	Y	V	D	I	S	L	D	A	G	Q	Y	V	L	V	M	K	A	N	S	S	Y	S	G	N
C645	F	1	3		S	N	N	F	N	N	L	V	K	L	E	Q	S	L	G	D	G	V	K	D	H	Y	V	D	I	S	L	D	A	G	Q	Y	V	L	V	M	K	A	N	S	S	Y	S	G	N
497/86	F	1	3		S	N	N	F	N	N	L	V	K	L	E	Q	S	L	G	D	G	V	K	D	H	Y	V	D	I	S	L	D	A	G	Q	Y	V	L	V	M	K	A	N	S	S	Y	S	G	N
346/91	F	1	3		S	N	N	F	N	N	L	V	K	L	E	Q	S	L	G	D	G	V	K	D	H	Y	V	D	I	S	L	D	A	G	Q	Y	V	L	V	M	K	A	N	S	S	Y	S	G	N
318/86	F	1	3		S	N	N	F	N	N	L	V	K	L	E	Q	S	L	G	D	G	V	K	D	H	Y	V	D	I	S	L	D	A	G	Q	Y	V	L	V	M	K	A	N	S	S	Y	S	G	N
310/85	F	1	3		S	N	N	F	N	N	L	V	K	L	E	Q	S	L	G	D	G	V	K	D	H	Y	V	D	I	S	L	D	A	G	Q	Y	V	L	V	M	K	A	N	S	S	Y	S	G	N
C269a	F	1	2		S	N	N	F	N	N	L	V	K	L	E	Q	S	L	G	D	G	V	K	D	H	Y	V	D	I	S	L	D	A	G	Q	Y	V	L	V	M	K	A	N	S	S	Y	S	G	N
C216a	F	1	2		S	N	N	F	N	N	L	V	K	L	E	Q	S	L	G	D	G	V	K	D	H	Y	V	D	I	S	L	D	A	G	Q	Y	V	L	V	M	K	A	N	S	S	Y	S	G	N
20/85	F	1	3		S	N	N	F	N	N	L	V	K	L	E	Q	S	L	G	D	G	V	K	D	H	Y	V	D	I	S	L	D	A	G	Q	Y	V	L	V	M	K	A	N	S	S	Y	S	G	N
1293/86	F	1	3		S	N	N	F	N	N	L	V	K	L	E	Q	S	L	G	D	G	V	K	D	H	Y	V	D	I	S	L	D	A	G	Q	Y	V	L	V	M	K	A	N	S	S	Y	S	G	N
NCTC 9851	F	1	3		S	N	N	F	N	N	L	V	K	L	E	Q	S	L	G	D	G	V	K	D	H	Y	V	D	I	S	L	D	A	G	Q	Y	V	L	V	M	K	A	N	S	S	Y	S	G	N
NCTC 10614	F	1	3		S	N	N	F	N	N	L	V	K	L	E	Q	S	L	G	D	G	V	K	D	H	Y	V	D	I	S	L	D	A	G	Q	Y	V	L	V	M	K	A	N	S	S	Y	S	G	N
NCTC 8798	F	1	3		S	N	N	F	N	N	L	V	K	L	E	Q	S	L	G	D	G	V	K	D	H	Y	V	D	I	S	L	D	A	G	Q	Y	V	L	V	M	K	A	N	S	S	Y	S	G	N
NCTC 11144	F	1	2		S	N	N	F	N	N	L	V	K	L	E	Q	S	L	G	D	G	V	K	D	H	Y	V	D	I	S	L	D	A	G	Q	Y	V	L	V	M	K	A	N	S	S	Y	S	G	N
NCTC 8679	F	1	3		S	N	N	F	N	N	L	V	K	L	E	Q	S	L	G	D	G	V	K	D	H	Y	V	D	I	S	L	D	A	G	Q	Y	V	L	V	M	K	A	N	S	S	Y	S	G	N
NCTC 8359	F	1	3		S	N	N	F	N	N	L	V	K	L	E	Q	S	L	G	D	G	V	K	D	H	Y	V	D	I	S	L	D	A	G	Q	Y	V	L	V	M	K	A	N	S	S	Y	S	G	N
NCTC 10613	F	1	3		S	N	N	F	N	N	L	V	K	L	E	Q	S	L	G	D	G	V	K	D	H	Y	V	D	I	S	L	D	A	G	Q	Y	V	L	V	M	K	A	N	S	S	Y	S	G	N
NCTC 10240	F	1	3		S	N	N	F	N	N	L	V	K	L	E	Q	S	L	G	D	G	V	K	D	H	Y	V	D	I	S	L	D	A	G	Q	Y	V	L	V	M	K	A	N	S	S	Y	S	G	N
NCTC 8239	F	1	3		S	N	N	F	N	N	L	V	K	L	E	Q	S	L	G	D	G	V	K	D	H	Y	V	D	I	S	L	D	A	G	Q	Y	V	L	V	M	K	A	N	S	S	Y	S	G	N
NCTC 8797	F	1	3		S	N	N	F	N	N	L	V	K	L	E	Q	S	L	G	D	G	V	K	D	H	Y	V	D	I	S	L	D	A	G	Q	Y	V	L	V	M	K	A	N	S	S	Y	S	G	N
a515.17	E	2	7		S	N	N	F	N	N	L	V	K	L	Q	E	S	L	G	D	G	V	N	D	H	Y	I	D	I	S	L	D	A	G	Q	Y	V	L	V	M	K	A	N	S	S	Y	S	G	N
CP PB-1b	E	2	7		S	N	N	F	N	N	L	V	K	L	Q	E	S	L	G	D	G	V	N	D	H	Y	I	D	I	S	L	D	A	G	Q	Y	V	L	V	M	K	A	N	S	S	Y	S	G	N
Yellow cells: Amino acids that differ between the two CPE types, CPE-1 and CPE-2.
a Strains with cpe-positive plasmids aligned and compared in the present study.
b This strain was isolated from a retail meat sample, which was not associated with food poisoning cases. However, the cpe gene on its plasmid (pCPPB-1) was reported to be functional.
[truncated: 46 more columns]
